# Supplementary material for: 3-Chloro-N′-(4-hy­droxy-3-nitro­benzyl­idene)benzohydrazide methanol disolvate
Source: Acta Crystallogr Sect E Struct Rep Online. 2011 Jun 11;67(Pt 7):o1630. doi: 10.1107/S1600536811021568 (PMC3151852; doi:10.1107/S1600536811021568)
Supplement: Supplementary file 2 [file e-67-o1630-Isup2.hkl]

# 
# h,k,l, Fc-squared, Fo-squared, sigma(Fo-squared) and status flag 
# 
data_I
_shelx_title ' 2 in P2(1)/c' 
_shelx_refln_list_code          4 
_shelx_F_calc_maximum      180.16 
_exptl_crystal_F_000       800.00 
_reflns_d_resolution_high  0.7964 
 
loop_ 
 _symmetry_equiv_pos_as_xyz 
 'x, y, z' 
 '-x, y+1/2, -z+1/2' 
 '-x, -y, -z' 
 'x, -y-1/2, z-1/2' 
 
_cell_length_a     7.6256 
_cell_length_b    18.8459 
_cell_length_c    12.7392 
_cell_angle_alpha  90.000 
_cell_angle_beta   94.689 
_cell_angle_gamma  90.000 
 
_shelx_F_squared_multiplier     1.000 
 
loop_ 
 _refln_index_h 
 _refln_index_k 
 _refln_index_l 
 _refln_F_squared_calc 
 _refln_F_squared_meas 
 _refln_F_squared_sigma 
 _refln_observed_status 
   1   0   0     2157.51     1682.30     78.88 o 
   2   0   0     1820.65     1332.28     67.17 o 
   3   0   0       60.20       53.92     11.40 o 
   4   0   0       35.96        8.94      9.86 o 
   7   0   0       17.01        4.31     15.10 o 
   1   1   0       70.47      102.29      9.55 o 
   2   1   0    17281.25    17251.27    549.57 o 
   3   1   0       79.20       68.70     10.63 o 
   4   1   0     1584.86     1532.71     58.91 o 
   5   1   0       72.65       57.93     16.02 o 
   6   1   0        9.08        2.46     12.63 o 
   7   1   0       86.76       51.88     13.68 o 
   8   1   0       33.59       30.81     19.41 o 
   9   1   0       24.14       43.44     22.80 o 
   1   2   0        9.85       40.82      4.31 o 
   2   2   0    22562.16    20230.61    641.30 o 
   3   2   0      354.96      330.61     24.03 o 
   4   2   0      587.49      462.48     33.28 o 
   5   2   0       19.21       21.57      8.93 o 
   6   2   0       92.47       98.90     20.34 o 
   7   2   0        4.42       -1.54     15.71 o 
   8   2   0      105.71       75.32     16.67 o 
   9   2   0       11.52       21.88     22.49 o 
   1   3   0      963.99      951.86     41.60 o 
   2   3   0     3849.35     3623.18     97.34 o 
   3   3   0        1.77        5.47      3.79 o 
   4   3   0     2863.54     2758.14     79.26 o 
   5   3   0      355.47      288.72     17.72 o 
   6   3   0        5.46        6.37      6.93 o 
   7   3   0       47.66       72.30     14.65 o 
   8   3   0        2.60       -2.07     11.93 o 
   0   4   0     1426.75     1354.32     45.53 o 
   1   4   0      609.62      506.41     13.70 o 
   2   4   0     3248.31     2907.04     79.06 o 
   3   4   0      821.02      725.32     24.50 o 
   4   4   0       21.42       19.94      5.78 o 
   5   4   0      162.41      123.09     11.64 o 
   6   4   0      210.60      194.86     19.82 o 
   7   4   0        1.43        5.56     11.05 o 
   8   4   0        9.50       11.23     12.85 o 
   9   4   0        1.80       -6.16     20.95 o 
   1   5   0     2242.84     2103.57     49.83 o 
   2   5   0      736.02      693.98     21.94 o 
   3   5   0      736.08      735.90     27.48 o 
   4   5   0     2492.54     2604.26     75.14 o 
   5   5   0       99.54      115.98     17.24 o 
   6   5   0      510.14      486.67     71.64 o 
   7   5   0        2.45        3.77     10.66 o 
   8   5   0        5.16       -4.97     11.18 o 
   9   5   0        1.69        8.94     20.95 o 
   0   6   0    12250.64    11934.64    379.64 o 
   1   6   0      490.50      426.99     12.65 o 
   2   6   0        3.31        3.48      2.34 o 
   3   6   0       10.42       10.25      3.90 o 
   4   6   0      374.11      351.43     18.91 o 
   5   6   0       64.35      105.27     13.91 o 
   6   6   0       80.69       96.30     14.91 o 
   7   6   0       12.44       30.82     12.61 o 
   8   6   0        8.72        2.16     18.49 o 
   9   6   0        0.14        3.08     20.03 o 
   1   7   0       25.23       22.94      2.95 o 
   2   7   0     1012.39     1021.26     30.79 o 
   3   7   0        6.53        5.48      3.60 o 
   4   7   0        7.44       15.76      6.88 o 
   5   7   0        1.89       -2.21      6.72 o 
   6   7   0        1.20       18.29     10.28 o 
   7   7   0        0.85       -2.08     10.74 o 
   8   7   0       30.77       11.71     20.95 o 
   9   7   0        8.15       13.56     23.72 o 
   0   8   0      653.40      775.66     30.04 o 
   1   8   0     1386.48     1436.16     36.28 o 
   2   8   0      371.80      358.41     13.68 o 
   3   8   0       49.60       54.67      8.89 o 
   4   8   0      108.03      136.90     34.82 o 
   5   8   0        7.12       11.34      8.49 o 
   6   8   0        0.39        5.65     18.33 o 
   7   8   0        1.55       10.48     18.18 o 
   8   8   0       13.63       28.04     24.96 o 
   1   9   0      118.33      119.03      6.72 o 
   2   9   0     1081.08     1018.95     31.43 o 
   3   9   0      743.88      749.57     32.75 o 
   4   9   0      303.44      262.16     18.18 o 
   5   9   0      305.43      297.44     21.80 o 
   6   9   0        0.65       -7.60      8.58 o 
   7   9   0       20.12        0.62     18.18 o 
   8   9   0        1.20        5.55     21.88 o 
   0  10   0       55.92       51.01     12.17 o 
   1  10   0      264.02      267.08     10.60 o 
   2  10   0       40.34       45.52      5.43 o 
   3  10   0      471.56      489.45     24.43 o 
   4  10   0        8.65        8.01      6.56 o 
   5  10   0        0.12       13.56     10.01 o 
   6  10   0       13.05        5.55     18.79 o 
   7  10   0       51.28       57.00     25.88 o 
   8  10   0        1.07       -7.09     19.72 o 
   1  11   0      796.11      774.18     22.70 o 
   2  11   0        9.09        7.64      3.89 o 
   3  11   0      875.81      893.63     38.53 o 
   4  11   0      227.81      274.47     50.38 o 
   5  11   0      167.04      190.42     17.95 o 
   6  11   0        0.67        6.16     17.56 o 
   7  11   0       28.66       24.65     20.03 o 
   8  11   0        7.14      -25.57     21.26 o 
   0  12   0        0.67       -1.92      4.43 o 
   1  12   0       17.33       26.09      4.95 o 
   2  12   0      272.02      282.89     17.83 o 
   3  12   0      238.85      230.89     35.28 o 
   4  12   0        0.46        2.33     11.55 o 
   5  12   0       18.95       52.07     20.95 o 
   6  12   0       35.70       27.73     22.18 o 
   7  12   0       38.75       64.70     26.50 o 
   8  12   0        0.23       20.34     23.42 o 
   1  13   0      294.87      307.22     13.74 o 
   2  13   0      158.64      131.85     19.10 o 
   3  13   0       49.52       56.30     10.13 o 
   4  13   0        0.06       10.10      8.35 o 
   5  13   0      126.70       98.90     27.73 o 
   6  13   0        3.22      -16.33     13.87 o 
   7  13   0       76.42      118.93     32.04 o 
   0  14   0      317.97      316.30     19.38 o 
   1  14   0     1312.01     1224.98     40.76 o 
   2  14   0       36.86       46.55      9.74 o 
   3  14   0     1822.92     1981.88     75.70 o 
   4  14   0       16.77      -18.79     12.02 o 
   5  14   0      303.72      356.49     43.75 o 
   6  14   0       32.91       18.49     20.03 o 
   7  14   0        0.14        2.77     21.57 o 
   1  15   0      675.16      616.38     25.23 o 
   2  15   0      192.90      236.96     18.99 o 
   3  15   0       11.01        9.22      8.07 o 
   4  15   0       57.14       48.99     19.41 o 
   5  15   0       62.91       54.84     23.42 o 
   6  15   0        4.41        9.86     18.49 o 
   7  15   0        1.17       11.71     20.64 o 
   0  16   0      943.38      974.32     42.28 o 
   1  16   0     1234.52     1217.13     42.14 o 
   2  16   0       86.92       98.44     19.10 o 
   3  16   0       17.39       20.64     16.95 o 
   4  16   0       63.14       67.79     22.49 o 
   5  16   0        0.97       -0.92     17.25 o 
   6  16   0        5.66       48.37     24.34 o 
   7  16   0       19.11       25.57     24.03 o 
   1  17   0      361.54      382.03     20.55 o 
   2  17   0      439.96      464.75     27.90 o 
   3  17   0        1.93        7.39     16.64 o 
   4  17   0        9.03       15.41     16.95 o 
   5  17   0        0.87       10.17     19.72 o 
   6  17   0       42.37       36.97     23.72 o 
   0  18   0       56.98       75.49     20.03 o 
   1  18   0        0.12        4.41      7.67 o 
   2  18   0        8.98       18.79     16.33 o 
   3  18   0      119.26      175.32     30.81 o 
   4  18   0        6.55        2.46     17.56 o 
   5  18   0        2.68       19.41     22.49 o 
   6  18   0        7.97       37.28     26.19 o 
   1  19   0       27.99       17.20     17.10 o 
   2  19   0      161.99      195.34     29.58 o 
   3  19   0      124.09       73.64     24.34 o 
   4  19   0      133.49      166.38     32.97 o 
   5  19   0       56.19       90.59     29.27 o 
   0  20   0        2.15       14.79     16.95 o 
   1  20   0      141.69      191.34     32.35 o 
   2  20   0        3.94       20.95     16.64 o 
   3  20   0       14.07       24.96     19.72 o 
   4  20   0       31.59       38.82     23.72 o 
   5  20   0        4.23       18.79     22.80 o 
   1  21   0       16.16      -16.95     16.33 o 
   3  21   0        9.64       19.41     20.34 o 
   4  21   0       10.74       -4.31     21.88 o 
   1  22   0        0.01       13.56     18.49 o 
  -8   1   1        0.00       18.79     19.10 o 
  -6   1   1       32.35       21.72     10.02 o 
  -5   1   1      126.81      107.93     15.56 o 
  -4   1   1      258.51      226.19     17.29 o 
  -3   1   1       30.73       23.88      6.75 o 
  -2   1   1    15883.46    13996.42    447.61 o 
  -1   1   1        2.81       17.47      2.56 o 
   1   1   1     1041.57     1138.89     39.11 o 
   2   1   1    12333.40    13674.16    436.28 o 
   3   1   1       22.32       42.71      6.71 o 
   4   1   1      316.63      256.54     16.36 o 
   5   1   1       21.90       30.41      8.86 o 
   6   1   1       32.29       50.19     14.48 o 
   7   1   1       15.32       10.17     15.71 o 
   8   1   1        3.17       14.79     17.87 o 
   9   1   1        8.62       18.49     23.72 o 
  -8   2   1       27.25       18.18     16.95 o 
  -7   2   1        5.65        1.83     14.94 o 
  -6   2   1      349.93      305.34     34.20 o 
  -5   2   1       50.97       46.74     10.62 o 
  -4   2   1      787.84      813.49     36.67 o 
  -3   2   1        0.43        7.70      5.23 o 
  -2   2   1    24831.21    23606.42    750.89 o 
  -1   2   1       30.06       34.97      3.16 o 
   0   2   1        4.43       10.25      1.74 o 
   1   2   1     1122.00     1084.21     37.58 o 
   2   2   1     7847.12     7919.35    255.56 o 
   3   2   1      445.17      426.73     21.46 o 
   4   2   1      651.47      581.41     39.75 o 
   5   2   1      115.21       94.46     17.10 o 
   6   2   1      470.55      400.97     25.18 o 
   7   2   1        0.48        3.72     15.10 o 
   8   2   1        0.01       15.38     12.80 o 
   9   2   1        0.00        8.01     22.18 o 
  -9   3   1        1.09        8.94     20.95 o 
  -8   3   1        0.13       12.28     12.14 o 
  -7   3   1       30.88       23.85     12.36 o 
  -6   3   1      520.74      517.94     42.21 o 
  -5   3   1      205.47      184.14     17.42 o 
  -4   3   1     5147.43     5194.08    175.46 o 
  -3   3   1      650.89      581.38     26.70 o 
  -2   3   1    17785.30    18291.75    474.83 o 
  -1   3   1       28.71       33.66      4.63 o 
   0   3   1     3622.71     3712.59     97.42 o 
   1   3   1      434.01      387.68     15.99 o 
   2   3   1     2641.41     2358.56     64.94 o 
   3   3   1      265.18      257.32     12.26 o 
   4   3   1       74.06       78.79     11.55 o 
   5   3   1       91.26      105.88     10.96 o 
   6   3   1      113.34       91.12     15.56 o 
   7   3   1      194.60      212.69     22.65 o 
   8   3   1        0.66        2.80     11.96 o 
   9   3   1        0.24       -6.47     20.03 o 
  -9   4   1        0.04      -13.87     20.34 o 
  -8   4   1       12.31       10.48     18.79 o 
  -7   4   1        1.53        9.52     10.43 o 
  -6   4   1       52.58       38.18     10.16 o 
  -5   4   1        0.92       -2.99      6.58 o 
  -4   4   1      403.06      368.68     22.33 o 
  -3   4   1        3.56        4.07      3.73 o 
  -2   4   1     3655.11     3556.71     95.94 o 
  -1   4   1       25.95       30.71      2.64 o 
   0   4   1     2354.10     2238.09     52.03 o 
   1   4   1        3.91        5.68      6.01 o 
   2   4   1      141.92      165.89     22.03 o 
   3   4   1       61.89       70.29      8.43 o 
   4   4   1      819.17      816.31     36.70 o 
   5   4   1       20.09       11.18      7.95 o 
   6   4   1      199.29      202.28     20.59 o 
   7   4   1        1.30        2.10     10.74 o 
   8   4   1        1.21       -2.62     12.42 o 
   9   4   1        1.49       31.43     22.49 o 
  -9   5   1        1.41       44.37     24.65 o 
  -8   5   1        9.92        4.93     16.64 o 
  -7   5   1        3.74        4.10     10.18 o 
  -6   5   1       23.32        3.72      9.71 o 
  -5   5   1        6.98        5.87      5.98 o 
  -4   5   1      884.82      787.89     33.20 o 
  -3   5   1      546.46      578.42     24.17 o 
  -2   5   1       61.51       25.20      8.32 o 
  -1   5   1     2261.95     2300.62     62.23 o 
   0   5   1     1498.95     1383.12     33.43 o 
   1   5   1     1404.02     1341.68     47.02 o 
   2   5   1        7.80        1.24      3.47 o 
   3   5   1       42.83       66.16      6.30 o 
   4   5   1     1965.41     1860.14     56.01 o 
   5   5   1      104.96      154.94     41.75 o 
   6   5   1      200.64      215.81     25.57 o 
   7   5   1       36.00       37.41     14.21 o 
   8   5   1        0.62       -6.47     11.55 o 
   9   5   1        0.15       -4.93     20.03 o 
  -9   6   1        2.19       41.90     24.65 o 
  -8   6   1       14.18       43.14     21.57 o 
  -7   6   1       20.22       -6.78     15.41 o 
  -6   6   1      134.02      120.20     15.88 o 
  -5   6   1       73.78       76.68      9.38 o 
  -4   6   1      667.83      606.27     23.15 o 
  -3   6   1       18.41       19.25      4.35 o 
  -2   6   1       26.08       26.39      3.46 o 
  -1   6   1      248.31      263.75     13.52 o 
   0   6   1       25.76       22.66      2.87 o 
   1   6   1      625.21      570.82     21.52 o 
   2   6   1     2515.11     2638.49     90.45 o 
   3   6   1     2574.28     2574.27     72.24 o 
   4   6   1        0.26        1.29      8.17 o 
   5   6   1       90.65       96.04     13.99 o 
   6   6   1       15.17        8.40      9.78 o 
   7   6   1        3.62        7.00     11.40 o 
   8   6   1       80.82       50.75     31.74 o 
   9   6   1        0.00       11.71     20.34 o 
  -9   7   1       10.39       37.59     24.34 o 
  -8   7   1       13.75       24.96     20.64 o 
  -7   7   1       36.33       46.53     21.57 o 
  -6   7   1       40.01       62.35     13.40 o 
  -5   7   1        5.10        8.78      8.94 o 
  -4   7   1       10.91       22.69      5.93 o 
  -3   7   1        7.97        5.73      6.06 o 
  -2   7   1      529.55      456.02     17.39 o 
  -1   7   1      208.44      187.52      8.53 o 
   0   7   1     1556.17     1534.25     37.78 o 
   1   7   1     1637.58     1577.23     44.31 o 
   2   7   1      943.74     1113.91     42.60 o 
   3   7   1       72.73       95.76      7.05 o 
   4   7   1      138.00      179.84     29.27 o 
   5   7   1      179.62      193.74     36.51 o 
   6   7   1       83.68      133.13     20.03 o 
   7   7   1       21.23       31.67     12.74 o 
   8   7   1       82.19       66.55     25.88 o 
   9   7   1       22.19       30.20     25.27 o 
  -9   8   1        0.05       17.87     22.49 o 
  -8   8   1        1.78       -2.77     20.34 o 
  -7   8   1       10.52       -2.16     15.71 o 
  -6   8   1      112.39       86.89     24.03 o 
  -5   8   1      273.12      293.09     23.57 o 
  -4   8   1      191.56      222.28     15.06 o 
  -3   8   1      759.60      769.84     36.72 o 
  -2   8   1      811.00      807.34     25.78 o 
  -1   8   1      653.30      682.61     19.44 o 
   0   8   1     1047.62     1130.03     29.30 o 
   1   8   1     1104.94     1192.38     30.70 o 
   2   8   1      444.26      533.31     18.04 o 
   3   8   1      251.00      243.47     16.17 o 
   4   8   1      410.40      446.49     24.57 o 
   5   8   1       32.91       32.27      9.61 o 
   6   8   1       12.96       33.85     11.51 o 
   7   8   1        0.08       20.17     12.94 o 
   8   8   1        4.04        1.23     20.95 o 
  -8   9   1        1.03        4.01     20.34 o 
  -7   9   1       55.57       61.31     24.96 o 
  -6   9   1       14.61       20.03     17.87 o 
  -5   9   1      115.36      106.69     13.62 o 
  -4   9   1        0.57        8.70      8.63 o 
  -3   9   1       42.13       38.00      5.66 o 
  -2   9   1        0.24        2.39      2.61 o 
  -1   9   1       78.90       83.36      5.73 o 
   0   9   1       33.07       43.45      5.11 o 
   1   9   1      313.66      342.05     11.79 o 
   2   9   1      789.34      852.03     26.80 o 
   3   9   1        0.14        7.83      6.16 o 
   4   9   1      119.66      104.04     19.26 o 
   5   9   1        1.94        2.99      7.37 o 
   6   9   1       25.71       21.73     15.71 o 
   7   9   1       23.29       25.68     13.40 o 
   8   9   1       13.36       -0.31     19.10 o 
  -8  10   1        0.72      -10.17     19.41 o 
  -7  10   1        0.00      -11.40     18.18 o 
  -6  10   1        5.35       12.94     16.64 o 
  -5  10   1       59.26       23.11     16.02 o 
  -4  10   1        2.18        4.12      6.20 o 
  -3  10   1        0.32        5.78      4.24 o 
  -2  10   1       42.44       45.29      5.25 o 
  -1  10   1        9.44        7.05      3.33 o 
   0  10   1       36.49       49.16      5.51 o 
   1  10   1       13.48        7.71      3.02 o 
   2  10   1      561.98      635.23     32.97 o 
   3  10   1      334.19      332.08     20.00 o 
   4  10   1       14.53       -0.91      6.20 o 
   5  10   1        7.11       10.78      8.51 o 
   6  10   1       23.40        7.26      9.61 o 
   7  10   1       35.52       72.10     27.11 o 
   8  10   1        8.10       10.48     21.88 o 
  -8  11   1       35.89       43.14     28.96 o 
  -7  11   1       28.75       18.49     21.57 o 
  -6  11   1       22.18       22.80     20.34 o 
  -5  11   1      191.01      232.63     34.82 o 
  -4  11   1        6.30        3.04      6.81 o 
  -3  11   1      250.96      264.27     28.65 o 
  -2  11   1        0.08        6.69      3.67 o 
  -1  11   1     1891.48     1925.08     48.82 o 
   0  11   1      506.71      469.08     15.65 o 
   1  11   1      149.18      143.03     11.50 o 
   2  11   1     1310.92     1277.65     49.84 o 
   3  11   1        3.05       17.37      6.95 o 
   4  11   1      463.01      490.16     44.06 o 
   5  11   1        5.08        0.07      7.51 o 
   6  11   1       11.66       33.61     12.65 o 
   7  11   1        1.03      -13.87     15.41 o 
   8  11   1        2.44      -17.25     19.10 o 
  -8  12   1       10.20       -6.78     20.95 o 
  -7  12   1       38.22       40.67     25.88 o 
  -6  12   1        3.77       -4.93     17.56 o 
  -5  12   1      662.65      655.36     55.77 o 
  -4  12   1        3.09       15.41     14.48 o 
  -3  12   1     1441.56     1435.27     56.41 o 
  -2  12   1      204.39      204.80     11.64 o 
  -1  12   1      141.18      125.13      7.97 o 
   0  12   1       33.21       29.52      4.67 o 
   1  12   1      591.93      526.54     17.35 o 
   2  12   1       28.83       52.66      9.03 o 
   3  12   1      469.23      464.63     25.01 o 
   4  12   1       12.84       27.47      9.23 o 
   5  12   1      452.45      482.34     41.60 o 
   6  12   1       53.58       48.07     23.42 o 
   7  12   1        6.96      -17.87     16.02 o 
   8  12   1        4.14       12.94     22.49 o 
  -8  13   1        0.68       19.41     25.27 o 
  -7  13   1       18.52       24.96     22.18 o 
  -6  13   1      388.06      382.06     48.68 o 
  -5  13   1      438.80      378.67     44.68 o 
  -4  13   1      151.45      184.87     30.81 o 
  -3  13   1        6.83       12.77      8.17 o 
  -2  13   1       47.90       49.71      9.49 o 
  -1  13   1      160.63      149.46     17.70 o 
   0  13   1       92.59       99.16      9.24 o 
   1  13   1     1108.58     1155.62     38.39 o 
   2  13   1        7.02       13.60      6.95 o 
   3  13   1       56.03       94.69     12.36 o 
   4  13   1      186.57      177.22     17.46 o 
   5  13   1        6.11       -5.92      8.58 o 
   6  13   1       65.61       40.36     21.88 o 
   7  13   1       19.28       13.56     22.49 o 
  -7  14   1       19.23       24.65     22.18 o 
  -6  14   1       18.92       42.83     23.11 o 
  -5  14   1        0.51       20.95     17.25 o 
  -2  14   1      199.25      187.61     13.77 o 
  -1  14   1       75.66       75.43      7.52 o 
   0  14   1       40.98       52.89      6.37 o 
   1  14   1      439.14      414.48     30.88 o 
   2  14   1      152.39      146.21     14.52 o 
   3  14   1     1060.31     1135.78     48.69 o 
   4  14   1      128.00      142.96     16.52 o 
   5  14   1       32.83       53.92     22.49 o 
   6  14   1        7.74       12.02     18.79 o 
   7  14   1        0.33        2.46     21.26 o 
  -7  15   1        5.09       -8.63     21.26 o 
  -6  15   1       18.22       27.42     21.26 o 
  -5  15   1       34.11       26.19     21.57 o 
  -4  15   1        1.16       -4.93     13.25 o 
  -3  15   1       74.89       75.80     20.95 o 
  -2  15   1      309.40      313.65     25.92 o 
  -1  15   1     1151.96     1121.42     38.81 o 
   0  15   1      343.15      333.32     18.97 o 
   1  15   1      490.37      454.25     20.89 o 
   2  15   1       22.59       22.07      8.95 o 
   3  15   1      343.25      368.82     24.13 o 
   4  15   1       82.12       91.51     14.14 o 
   5  15   1       10.51       22.49     18.79 o 
   6  15   1        0.49       10.17     16.64 o 
   7  15   1        6.47       -2.46     23.42 o 
  -7  16   1        1.14        4.01     20.95 o 
  -6  16   1       18.91        8.32     20.64 o 
  -5  16   1       14.34       -3.39     15.71 o 
  -4  16   1      376.74      395.93     44.37 o 
  -3  16   1        1.25       21.57     15.41 o 
  -2  16   1       88.98       78.74     20.18 o 
  -1  16   1      237.99      256.65     16.59 o 
   0  16   1      341.53      328.88     38.52 o 
   1  16   1     1448.32     1323.52     57.70 o 
   2  16   1      226.13      229.12     34.66 o 
   3  16   1      429.21      503.12     29.51 o 
   4  16   1       77.15       75.49     22.80 o 
   5  16   1       26.05       -2.16     18.18 o 
   6  16   1        5.20       32.66     23.42 o 
  -6  17   1        4.78        0.00     19.72 o 
  -5  17   1        1.73      -28.04     14.79 o 
  -4  17   1       19.76       20.95     18.49 o 
  -3  17   1      130.62      199.04     32.04 o 
  -2  17   1       32.25       65.10     17.41 o 
  -1  17   1     2373.48     2309.11     93.05 o 
   0  17   1      133.09      181.21     14.51 o 
   1  17   1      383.29      403.61     35.15 o 
   2  17   1       49.18       30.29     18.79 o 
   3  17   1        2.13        3.82      8.95 o 
   4  17   1       14.62       32.35     19.41 o 
   5  17   1       10.68       22.80     20.95 o 
   6  17   1        8.58       40.36     26.19 o 
  -6  18   1        4.53       17.56     22.80 o 
  -5  18   1       31.78       37.59     21.26 o 
  -4  18   1        1.98       -5.85     16.02 o 
  -3  18   1       21.86       26.81     19.10 o 
  -2  18   1      134.11      157.92     19.79 o 
  -1  18   1      212.88      196.27     30.50 o 
   0  18   1        0.23        1.30      9.04 o 
   1  18   1       34.48       26.49      8.26 o 
   2  18   1      216.57      250.20     40.52 o 
   3  18   1       25.99       53.92     20.64 o 
   4  18   1       10.55       32.04     21.88 o 
   5  18   1       14.16       14.79     21.57 o 
   6  18   1        6.75        8.63     20.95 o 
  -5  19   1       27.06       97.98     29.58 o 
  -4  19   1        6.22       43.44     22.18 o 
  -3  19   1      138.38      153.13     29.89 o 
  -2  19   1       44.53       44.61     28.96 o 
  -1  19   1      330.62      347.24     39.44 o 
   0  19   1       33.76       21.17     11.42 o 
   1  19   1        0.61        4.87      9.48 o 
   2  19   1       30.83       17.58     10.89 o 
   3  19   1       31.26       61.31     22.18 o 
   4  19   1        0.16       -6.78     16.64 o 
   5  19   1       36.23       28.35     24.03 o 
  -5  20   1       65.43       77.03     29.27 o 
  -4  20   1       10.05      -11.09     19.72 o 
  -3  20   1       16.51       -6.16     15.71 o 
  -2  20   1        1.38      -12.94     14.17 o 
  -1  20   1        0.63      -23.42     13.56 o 
   0  20   1        1.17        4.93     15.10 o 
   1  20   1       30.44       20.34     16.64 o 
   2  20   1       55.50       91.82     23.42 o 
   3  20   1        0.37       11.09     18.49 o 
   4  20   1       11.96       32.04     21.57 o 
   5  20   1       84.81       40.67     25.27 o 
  -4  21   1        2.35       12.94     22.49 o 
  -3  21   1       10.34       28.65     22.18 o 
  -1  21   1       56.79       35.74     20.03 o 
   0  21   1       81.43       64.70     22.49 o 
   1  21   1       21.23       37.90     20.34 o 
   2  21   1        6.64       35.43     20.03 o 
   3  21   1        4.88        4.62     20.03 o 
   4  21   1        4.10       29.58     23.42 o 
  -1  22   1        4.63       16.95     19.41 o 
   0  22   1       14.02        8.01     16.33 o 
   3  22   1      163.96      183.33     34.82 o 
  -1  23   1       31.74       25.57     21.88 o 
   0  23   1        0.12       -7.39     20.34 o 
  -7   0   2       12.27       17.87     16.95 o 
  -6   0   2        0.42      -15.41      9.86 o 
  -5   0   2      106.15      115.85     21.26 o 
  -4   0   2     3263.31     3587.99    177.47 o 
  -3   0   2     1169.61     1032.80     59.16 o 
  -2   0   2    20955.96    19451.23    877.51 o 
  -1   0   2      995.33      605.45     22.14 o 
   0   0   2    19323.48    17623.24    556.98 o 
   1   0   2     4979.17     4649.48    150.00 o 
   2   0   2     1001.30      989.35     50.53 o 
   3   0   2      616.44      622.08     37.28 o 
   4   0   2       23.32       45.60     11.71 o 
   5   0   2      107.63       69.33     15.41 o 
   6   0   2      434.43      461.55     37.90 o 
   9   0   2        8.63        7.39     20.64 o 
  -8   1   2        4.37        0.92     17.25 o 
  -7   1   2        5.48       10.67     11.21 o 
  -6   1   2       15.29       19.64     10.35 o 
  -5   1   2        2.59        4.98      7.50 o 
  -4   1   2       35.52       31.89     16.02 o 
  -3   1   2      145.21      173.18     14.64 o 
  -2   1   2     1885.65     1990.19     69.93 o 
  -1   1   2      816.22      795.00     23.57 o 
   0   1   2     6060.60     5825.18    151.80 o 
   1   1   2      237.87      222.10     10.47 o 
   2   1   2     1804.30     1830.84     51.55 o 
   3   1   2       46.48       64.10      7.54 o 
   4   1   2      471.99      413.81     21.66 o 
   5   1   2       39.99       64.97     20.80 o 
   6   1   2       57.44       70.01     26.19 o 
   7   1   2       19.20       27.65     12.30 o 
   8   1   2        8.21       20.03     18.79 o 
   9   1   2       33.71       14.48     24.65 o 
  -9   2   2        5.43        5.55     20.95 o 
  -7   2   2        2.00       12.01     10.78 o 
  -6   2   2       24.57       43.22     11.69 o 
  -5   2   2       32.00       52.87     11.83 o 
  -4   2   2      562.92      633.93     33.89 o 
  -3   2   2        0.65       12.62      6.40 o 
  -2   2   2    32457.74    30746.02    976.71 o 
  -1   2   2      197.75      111.65      8.69 o 
   0   2   2     4520.04     4595.80    120.43 o 
   1   2   2       54.03       75.05      5.88 o 
   2   2   2      276.19      364.49     13.46 o 
   3   2   2     1133.92     1128.92     54.68 o 
   4   2   2      249.06      266.63     14.39 o 
   5   2   2        0.00      -10.20      5.28 o 
   6   2   2       44.68       38.08     12.41 o 
   7   2   2       13.69       28.81     12.85 o 
   8   2   2        3.20        4.31     16.64 o 
   9   2   2        7.09        7.39     21.26 o 
  -9   3   2        8.43       31.12     23.11 o 
  -8   3   2       12.35        8.32     16.64 o 
  -7   3   2        6.59       19.41     17.25 o 
  -6   3   2        6.61       17.40     10.43 o 
  -5   3   2       18.11       18.77     21.41 o 
  -4   3   2     6840.44     6502.85    217.63 o 
  -3   3   2     1031.78      950.49     69.17 o 
  -2   3   2      316.00      262.58      9.40 o 
  -1   3   2      217.84      230.25      9.39 o 
   0   3   2     2842.53     2835.03     75.54 o 
   1   3   2     4068.06     3944.80    128.54 o 
   2   3   2      592.51      496.41     22.00 o 
   3   3   2        0.26        3.17      5.64 o 
   4   3   2     1845.89     1959.17     58.71 o 
   5   3   2       59.90       70.29     21.58 o 
   6   3   2       44.73       45.65     12.96 o 
   7   3   2       24.86       26.33     15.25 o 
   8   3   2        5.23        3.58     13.07 o 
   9   3   2        0.03       43.44     24.65 o 
  -9   4   2        2.95       24.03     22.18 o 
  -8   4   2       12.69       13.87     16.33 o 
  -6   4   2      633.60      585.14     55.26 o 
  -5   4   2        7.30        2.26      5.57 o 
  -4   4   2      297.41      364.78     21.56 o 
  -3   4   2      672.58      517.10     19.15 o 
  -2   4   2      224.57      228.32     16.86 o 
  -1   4   2      847.94      718.38     31.92 o 
   0   4   2     9360.47     9305.36    242.34 o 
   1   4   2     1108.63     1301.47     64.09 o 
   2   4   2       47.38      107.52     12.17 o 
   3   4   2      158.75      169.05      9.44 o 
   4   4   2      128.09      129.55     18.99 o 
   5   4   2      764.79      804.05     53.00 o 
   6   4   2      126.83      115.13     20.34 o 
   7   4   2        2.66       12.89     10.96 o 
   8   4   2       12.58       20.72     13.68 o 
   9   4   2        6.22       21.88     23.72 o 
  -9   5   2        0.17      -20.64     18.79 o 
  -8   5   2       16.20        3.08     18.79 o 
  -7   5   2       26.13       19.72     17.87 o 
  -6   5   2      604.00      520.53     32.97 o 
  -5   5   2      126.78      121.27     11.67 o 
  -4   5   2     2311.94     2214.36     65.60 o 
  -3   5   2        6.18        3.51      3.42 o 
  -2   5   2     1386.67     1128.15     34.24 o 
  -1   5   2      908.15      944.32     24.25 o 
   0   5   2      720.98      673.11     20.81 o 
   1   5   2      221.88      178.65     10.31 o 
   2   5   2     7686.56     7815.68    253.48 o 
   3   5   2       24.20       18.19      7.05 o 
   4   5   2     1385.38     1508.40     46.65 o 
   5   5   2      434.66      467.00     31.12 o 
   6   5   2      168.22      185.65     20.80 o 
   7   5   2        0.54        2.62     10.89 o 
   8   5   2       14.67       35.67     16.79 o 
   9   5   2        9.81       19.10     23.72 o 
  -9   6   2        9.79       31.43     24.03 o 
  -8   6   2       29.62       36.97     21.88 o 
  -7   6   2       34.05       35.74     20.34 o 
  -5   6   2       63.01       48.77      8.28 o 
  -4   6   2        2.08       -0.53      4.33 o 
  -3   6   2       59.70       45.63      5.56 o 
  -2   6   2     2136.58     2110.85     51.79 o 
  -1   6   2     2483.71     2318.26     55.45 o 
   0   6   2        7.57       11.85      3.59 o 
   1   6   2       81.66       76.43      7.70 o 
   2   6   2      120.95      205.85     24.96 o 
   3   6   2      440.91      578.50     48.84 o 
   4   6   2        4.90        5.03      6.36 o 
   5   6   2        0.60        1.25      7.54 o 
   6   6   2       21.05       31.47     18.18 o 
   7   6   2       52.63       40.76     13.24 o 
   8   6   2       15.89       44.43     16.08 o 
   9   6   2        0.26       26.92     18.49 o 
  -9   7   2        1.81       20.03     22.80 o 
  -8   7   2        3.01       18.79     20.95 o 
  -7   7   2       24.09        7.39     16.95 o 
  -6   7   2       97.39      133.11     27.11 o 
  -5   7   2        0.03        1.48      6.47 o 
  -4   7   2      316.94      358.61     18.63 o 
  -3   7   2        0.97        0.35      3.91 o 
  -2   7   2     2897.12     2920.56     70.23 o 
  -1   7   2     1367.71     1450.80     41.53 o 
   0   7   2      575.09      565.51     16.33 o 
   1   7   2     1149.97     1270.23     36.44 o 
   2   7   2     1171.07     1395.18     51.98 o 
   3   7   2       92.58      102.62     12.17 o 
   4   7   2      478.58      507.69     27.32 o 
   5   7   2       78.98       75.56     13.17 o 
   6   7   2       27.94       33.55     12.11 o 
   7   7   2        2.60        1.93     10.67 o 
   8   7   2        2.66       10.65     13.28 o 
  -8   8   2        1.23       21.26     22.80 o 
  -7   8   2        0.06       -0.92     15.71 o 
  -6   8   2       92.88       52.07     21.88 o 
  -5   8   2      125.20      140.19     25.88 o 
  -4   8   2        6.86        9.50      4.71 o 
  -3   8   2      394.54      423.94     19.17 o 
  -2   8   2      318.18      378.73     27.99 o 
  -1   8   2       56.86       78.92      5.97 o 
   0   8   2       16.21       14.99      3.11 o 
   1   8   2      211.71      237.72      9.94 o 
   2   8   2     1710.54     1546.85     57.20 o 
   3   8   2        1.76        2.88      5.47 o 
   4   8   2       40.99       45.35      9.71 o 
   5   8   2       49.37       38.88     10.58 o 
   6   8   2        0.38       -5.58     12.02 o 
   7   8   2       29.56       24.61     12.24 o 
   8   8   2       19.63       34.88     14.80 o 
  -8   9   2        3.77       19.41     21.26 o 
  -7   9   2      149.92      124.48     30.50 o 
  -6   9   2       56.08       93.97     25.88 o 
  -5   9   2      144.25      118.62     25.88 o 
  -4   9   2      379.81      429.36     18.70 o 
  -3   9   2      116.84      132.14      8.98 o 
  -2   9   2       43.18       49.47      6.09 o 
  -1   9   2      237.10      255.93     10.34 o 
   0   9   2     1969.59     2172.69     53.22 o 
   1   9   2     3148.81     2976.99     81.46 o 
   2   9   2      566.45      611.84     40.83 o 
   3   9   2      813.61      764.97     34.35 o 
   4   9   2      306.36      320.14     22.13 o 
   5   9   2       18.41       19.87      9.08 o 
   6   9   2       20.22        5.52      9.83 o 
   7   9   2       10.22       13.63     11.53 o 
   8   9   2        6.25       24.03     22.80 o 
  -8  10   2        6.26      -15.71     19.10 o 
  -7  10   2        2.28        0.92     19.10 o 
  -6  10   2       32.48       20.95     17.87 o 
  -5  10   2      191.30      234.47     34.82 o 
  -4  10   2       65.90       70.56     20.34 o 
  -3  10   2      264.11      268.02     13.26 o 
  -2  10   2      341.02      364.45     13.67 o 
  -1  10   2     2190.71     2185.81     54.23 o 
   0  10   2      417.94      424.16     14.25 o 
   1  10   2      548.98      562.99     20.17 o 
   2  10   2      782.62      786.09     33.85 o 
   3  10   2        8.82       11.14      6.27 o 
   4  10   2      245.32      247.83     22.95 o 
   5  10   2      109.71      111.83     33.89 o 
   6  10   2       89.91      116.18     17.46 o 
   7  10   2       53.54       51.24     14.88 o 
   8  10   2       10.40       25.27     22.49 o 
  -8  11   2       47.17       25.57     24.96 o 
  -7  11   2      179.34      205.20     39.75 o 
  -6  11   2       64.74       68.40     24.03 o 
  -5  11   2      424.97      395.31     44.06 o 
  -4  11   2      127.66      111.23     24.03 o 
  -3  11   2        0.64        2.93      3.82 o 
  -2  11   2       13.67       14.10      3.98 o 
  -1  11   2       31.69       41.86      5.22 o 
   0  11   2       83.34       97.38      7.00 o 
   1  11   2      266.33      282.66     12.32 o 
   2  11   2      543.87      490.46     24.52 o 
   3  11   2      329.20      360.99     42.37 o 
   4  11   2      388.21      364.17     23.30 o 
   5  11   2        0.13       10.95      8.95 o 
   6  11   2        1.43        0.66      9.92 o 
   7  11   2       37.51       36.67     22.80 o 
   8  11   2        4.76        1.23     21.57 o 
  -8  12   2        0.38      -22.49     18.79 o 
  -7  12   2       25.34       14.48     20.64 o 
  -6  12   2      163.99      191.03     36.05 o 
  -5  12   2      197.24      202.12     33.58 o 
  -4  12   2       66.99       44.37     18.18 o 
  -3  12   2      266.03      202.80     35.90 o 
  -2  12   2       51.21       49.19      7.56 o 
  -1  12   2        5.57        6.68      3.96 o 
   0  12   2      250.19      273.39     11.90 o 
   1  12   2        1.34        9.76      5.55 o 
   2  12   2      123.67      150.20     16.33 o 
   3  12   2      153.71      172.93     23.26 o 
   4  12   2      136.05      129.33     18.33 o 
   5  12   2       77.21       90.78     21.11 o 
   6  12   2       60.55       48.59     12.99 o 
   7  12   2        0.89      -19.41     16.02 o 
   8  12   2        1.80      -21.26     18.79 o 
  -7  13   2       12.90       26.50     24.65 o 
  -6  13   2       59.01       91.82     28.04 o 
  -5  13   2      203.65      161.14     31.12 o 
  -4  13   2      243.67      240.02     34.82 o 
  -3  13   2      131.06      157.34     40.67 o 
  -2  13   2       29.48       25.90      5.51 o 
  -1  13   2        3.13       -2.92      3.71 o 
   0  13   2       38.12       43.35      6.89 o 
   1  13   2       20.59       24.21      7.40 o 
   2  13   2        3.36       -5.55      7.09 o 
   3  13   2      267.05      275.49     21.72 o 
   4  13   2        5.98        5.50      7.63 o 
   5  13   2        1.39       -0.66      9.40 o 
   6  13   2        6.48        8.43     11.45 o 
   7  13   2        0.70       -1.23     21.88 o 
  -7  14   2        4.75       11.40     24.34 o 
  -6  14   2       45.34       79.19     27.42 o 
  -5  14   2       25.89       61.31     24.03 o 
  -4  14   2      147.08      156.83     29.89 o 
  -3  14   2     1527.50     1376.72    115.85 o 
  -2  14   2     1163.23     1195.00     52.28 o 
  -1  14   2      823.39      821.69     25.49 o 
   0  14   2      181.45      176.49     10.37 o 
   1  14   2      284.93      292.03     28.35 o 
   2  14   2       67.19       88.65     12.14 o 
   3  14   2      153.00      157.21     16.51 o 
   4  14   2       93.43      113.18     15.24 o 
   5  14   2       45.63       41.72     18.33 o 
   6  14   2       22.61        8.94     19.41 o 
   7  14   2       16.36       47.45     27.73 o 
  -7  15   2        7.98       48.07     27.42 o 
  -6  15   2        3.10        4.93     20.64 o 
  -5  15   2       34.19       70.87     25.57 o 
  -4  15   2       13.43       -0.31     15.71 o 
  -3  15   2        3.51        4.01     12.48 o 
  -2  15   2       83.80       94.75     35.90 o 
  -1  15   2       21.69       20.42      5.98 o 
   0  15   2      125.29      139.85     11.83 o 
   1  15   2      330.58      360.79     22.44 o 
   2  15   2      146.86      144.12     15.70 o 
   3  15   2        9.50        2.49      7.87 o 
   4  15   2        1.84       11.07      9.14 o 
   5  15   2      104.30      103.14     16.20 o 
   6  15   2        7.28       35.12     21.57 o 
   7  15   2        5.98        7.70     21.57 o 
  -7  16   2        7.50       60.70     26.50 o 
  -6  16   2        0.11       -4.31     20.34 o 
  -5  16   2        5.50       24.65     21.26 o 
  -4  16   2        2.34        1.54     16.95 o 
  -3  16   2       83.05      107.53     24.65 o 
  -2  16   2       17.55        7.40      9.36 o 
  -1  16   2      525.45      528.94     39.75 o 
   0  16   2      116.53      127.42     11.90 o 
   1  16   2     1238.49     1189.66     81.03 o 
   2  16   2      129.34      173.26     17.06 o 
   3  16   2       77.84       70.51     12.94 o 
   4  16   2        2.56        4.27      8.87 o 
   5  16   2        3.66        3.08     17.25 o 
   6  16   2       22.91       42.21     24.34 o 
  -6  17   2       14.13       33.28     24.34 o 
  -5  17   2        3.60       -3.39     17.87 o 
  -4  17   2       61.98       37.28     20.03 o 
  -3  17   2       23.91       -4.93     15.10 o 
  -2  17   2        1.50      -14.98      7.91 o 
  -1  17   2      593.56      540.74     44.37 o 
   0  17   2       66.33       81.35     10.93 o 
   1  17   2      227.34      231.10     29.58 o 
   2  17   2       36.59       28.74     10.06 o 
   3  17   2        0.99        2.50      8.73 o 
   4  17   2       31.11       67.12     14.47 o 
   5  17   2       41.24       60.70     22.18 o 
   6  17   2        5.43      -18.49     17.87 o 
  -6  18   2        2.55       10.78     24.65 o 
  -5  18   2       10.14       38.21     25.88 o 
  -4  18   2        0.08       24.96     19.41 o 
  -3  18   2      211.79      245.26     34.82 o 
  -2  18   2       31.12       47.38     16.18 o 
  -1  18   2       72.95       59.77     18.49 o 
   0  18   2      329.78      395.83     34.40 o 
   1  18   2        0.17        1.08      8.50 o 
   2  18   2       16.39       13.62     10.78 o 
   3  18   2       16.90       16.59     23.88 o 
   4  18   2        2.40       12.02     17.87 o 
   5  18   2        7.45        7.39     19.10 o 
  -5  19   2        2.05       15.41     21.26 o 
  -4  19   2       78.49       53.92     23.42 o 
  -3  19   2      640.34      681.55     57.31 o 
  -2  19   2       15.81       26.81     18.49 o 
  -1  19   2        1.73       20.03     16.95 o 
   0  19   2      219.44      167.92     27.73 o 
   1  19   2       81.67       89.73     17.10 o 
   2  19   2       10.33       10.73     10.13 o 
   3  19   2      342.99      367.08     28.24 o 
   4  19   2       56.08       60.08     24.65 o 
   5  19   2      107.24      193.80     38.51 o 
  -5  20   2       58.67       45.29     25.27 o 
  -4  20   2       11.47       28.35     21.57 o 
  -3  20   2       33.46       21.88     19.41 o 
  -2  20   2        0.19       24.03     16.95 o 
  -1  20   2       17.66       43.14     19.72 o 
   0  20   2       14.00       19.72     16.95 o 
   1  20   2       64.21       70.02     15.56 o 
   2  20   2       30.70       28.46     11.76 o 
   3  20   2       21.86       10.48     15.71 o 
   4  20   2      129.93      137.73     32.35 o 
  -4  21   2       15.58       50.84     26.50 o 
  -2  21   2        2.46      -23.11     15.41 o 
  -1  21   2       10.22       15.41     18.49 o 
   0  21   2       20.52       16.33     17.56 o 
   1  21   2       24.21       17.25     16.95 o 
   2  21   2        0.59       -0.59     11.21 o 
   3  21   2       45.42       71.79     27.11 o 
   4  21   2        7.36      -13.87     18.49 o 
  -2  22   2       15.60        7.09     16.95 o 
  -1  22   2       14.62       22.49     20.03 o 
   0  22   2        0.01      -12.32     15.10 o 
   1  22   2        8.23       19.72     19.10 o 
   3  22   2       79.87       89.35     29.27 o 
  -1  23   2        0.94        8.01     20.03 o 
   0  23   2       23.11       39.13     22.80 o 
  -8   1   3        0.86       29.42     14.48 o 
  -7   1   3        0.01        3.14     10.83 o 
  -6   1   3        3.67       -2.78      9.52 o 
  -5   1   3       11.83       20.02      8.99 o 
  -4   1   3      245.01      284.38     20.42 o 
  -3   1   3       83.31       95.89     11.21 o 
  -2   1   3     7503.67     7809.38    206.39 o 
  -1   1   3     5858.60     6060.58    159.55 o 
   0   1   3     2420.33     2067.56     55.56 o 
   1   1   3     1138.55      995.88     28.80 o 
   2   1   3     1802.50     1664.11     47.49 o 
   3   1   3       16.43       15.90      4.52 o 
   4   1   3       55.15       74.28      8.36 o 
   5   1   3      416.95      428.34     20.47 o 
   6   1   3        7.05       13.50      9.74 o 
   7   1   3       28.31      -15.71     14.48 o 
   8   1   3       17.04        3.70     18.79 o 
   9   1   3        1.22       10.26     15.68 o 
  -8   2   3        3.32        7.39     16.33 o 
  -7   2   3        5.52       17.45     18.79 o 
  -6   2   3       81.89       76.70     15.46 o 
  -5   2   3       28.40       16.68      8.77 o 
  -4   2   3      936.56      855.49     39.59 o 
  -3   2   3      224.15      249.39     17.29 o 
  -2   2   3     1880.07     1850.76     53.46 o 
  -1   2   3      239.44      211.57     18.35 o 
   0   2   3     2272.94     2207.47     51.60 o 
   1   2   3      199.94      244.54     12.44 o 
   2   2   3     4763.88     4756.09    127.05 o 
   3   2   3      597.04      595.19     21.29 o 
   4   2   3      857.84      801.44     28.67 o 
   5   2   3       82.87       94.28     20.48 o 
   6   2   3        1.46       -2.51      8.86 o 
   7   2   3       22.70       24.33     13.09 o 
   8   2   3        1.24       12.63     20.03 o 
   9   2   3        2.55        1.85     19.72 o 
  -9   3   3        3.64       -6.16     19.41 o 
  -7   3   3       67.90      102.33     18.72 o 
  -6   3   3       68.80       37.79     12.28 o 
  -5   3   3       43.06       36.38     21.72 o 
  -4   3   3     4949.50     4728.95    162.73 o 
  -3   3   3     1119.82      933.22    102.14 o 
  -2   3   3      382.86      552.31     20.00 o 
  -1   3   3      143.99      116.65      7.01 o 
   0   3   3     9699.73     9208.37    240.03 o 
   1   3   3     2528.77     2271.65     61.89 o 
   2   3   3     2176.85     1968.45     55.18 o 
   3   3   3     2241.63     2327.95     66.36 o 
   4   3   3      780.01      919.17     31.60 o 
   5   3   3       71.38       72.03     20.95 o 
   6   3   3      191.29      201.28     22.80 o 
   7   3   3      163.33      169.63     21.32 o 
   8   3   3        2.21        0.00     17.87 o 
   9   3   3        0.00        3.70     22.18 o 
  -9   4   3        0.29       10.48     22.18 o 
  -7   4   3        0.25        2.28     11.30 o 
  -6   4   3      512.77      523.66     34.16 o 
  -5   4   3        4.99        6.55      8.39 o 
  -4   4   3     1763.02     1698.20     66.70 o 
  -3   4   3      692.95      691.99     23.78 o 
  -2   4   3      582.95      614.73     21.81 o 
  -1   4   3      261.36      289.33     11.69 o 
   0   4   3      818.25      867.75     25.97 o 
   1   4   3      153.70      138.29      9.67 o 
   2   4   3     3215.23     3184.98    107.95 o 
   3   4   3      443.76      416.50     15.95 o 
   4   4   3     1361.10     1456.36     45.52 o 
   5   4   3       16.93       16.58     18.33 o 
   6   4   3      208.17      233.45     30.20 o 
   7   4   3        8.16        7.75     11.86 o 
   8   4   3        2.67       -8.47     13.07 o 
   9   4   3        0.30       12.02     20.64 o 
  -9   5   3        3.11       15.71     21.88 o 
  -7   5   3       45.66       46.22     23.42 o 
  -6   5   3      470.51      468.49     40.36 o 
  -5   5   3       12.49       20.68      6.46 o 
  -4   5   3     1430.20     1518.70     47.55 o 
  -3   5   3       10.04       15.59      5.55 o 
  -2   5   3       18.96       14.73      4.11 o 
  -1   5   3       41.15       54.48      5.28 o 
   0   5   3     4211.98     4168.65    111.30 o 
   1   5   3       21.64        9.79      3.53 o 
   2   5   3      308.81      381.84     24.80 o 
   3   5   3      690.37      574.99     27.66 o 
   4   5   3      110.27      131.44     14.68 o 
   5   5   3      180.71      228.12     20.92 o 
   6   5   3      229.13      272.13     35.28 o 
   7   5   3       17.47        1.20     11.65 o 
   8   5   3       20.68       18.33     26.34 o 
   9   5   3        0.09        8.94     21.26 o 
  -9   6   3        0.50        1.23     21.88 o 
  -8   6   3      225.37      194.73     37.28 o 
  -6   6   3       60.87       61.32     15.08 o 
  -5   6   3      311.59      309.87     24.11 o 
  -4   6   3       91.79       99.40      8.77 o 
  -3   6   3      388.70      400.84     17.66 o 
  -2   6   3       37.15       51.55      5.34 o 
  -1   6   3     2563.90     2585.78     72.09 o 
   0   6   3       88.95      132.90     14.40 o 
   1   6   3     1330.59     1368.47     39.30 o 
   2   6   3      279.80      261.89     15.21 o 
   3   6   3     1188.60     1358.70     53.11 o 
   4   6   3        9.42       13.18      7.73 o 
   5   6   3       16.06       33.80     15.25 o 
   6   6   3       71.18       99.70     16.88 o 
   7   6   3        0.00       -0.92     10.46 o 
   8   6   3       14.84       11.88     12.85 o 
  -9   7   3       12.96       15.71     23.72 o 
  -8   7   3        8.32        2.77     21.88 o 
  -5   7   3        1.59       -3.72      8.37 o 
  -4   7   3       44.68       53.80     11.09 o 
  -3   7   3      479.23      543.46     17.66 o 
  -2   7   3      387.42      450.87     14.51 o 
  -1   7   3     2827.21     2882.17     68.66 o 
   0   7   3     2433.24     2492.99     69.14 o 
   1   7   3     1739.78     1649.16     56.47 o 
   2   7   3     5168.33     5504.77    182.11 o 
   3   7   3      135.72      175.21     42.21 o 
   4   7   3      332.51      440.99     46.06 o 
   5   7   3      246.73      255.38     23.57 o 
   6   7   3      173.97      171.33     20.91 o 
   7   7   3       52.89       60.14     15.77 o 
   8   7   3        5.34      -12.48     12.63 o 
  -8   8   3      139.56      143.58     33.89 o 
  -7   8   3        9.38        3.39     17.87 o 
  -5   8   3        3.01       -2.31      8.06 o 
  -4   8   3       55.84       43.49     10.59 o 
  -3   8   3       86.60       80.39      6.34 o 
  -2   8   3      360.72      399.75     13.81 o 
  -1   8   3      167.90      155.27      7.78 o 
   0   8   3    12361.58    12928.45    413.73 o 
   1   8   3     2040.97     1832.76     51.90 o 
   2   8   3      386.61      366.34     22.18 o 
   3   8   3       83.10       97.55     18.18 o 
   4   8   3        6.25       27.33     13.25 o 
   5   8   3       18.56       -0.14      8.36 o 
   6   8   3       17.12        8.65     10.79 o 
   7   8   3        9.50       15.19     12.21 o 
   8   8   3        7.90        3.89     13.71 o 
  -8   9   3        1.63       16.64     22.49 o 
  -7   9   3      129.15      112.77     29.89 o 
  -6   9   3      210.91      209.83     34.51 o 
  -4   9   3       75.86       87.20     16.64 o 
  -3   9   3      169.91      148.07     13.70 o 
  -2   9   3      284.71      357.41     14.42 o 
  -1   9   3      267.48      291.18     12.60 o 
   0   9   3      182.43      218.38     11.08 o 
   1   9   3     2292.74     2080.88     61.90 o 
   2   9   3      527.52      593.83     27.61 o 
   3   9   3       32.94       33.41      8.32 o 
   4   9   3        0.30        8.33      8.94 o 
   5   9   3       78.14       84.17     14.16 o 
   6   9   3       73.33       75.62     15.35 o 
   7   9   3       23.81       32.19     14.64 o 
   8   9   3        0.57       -6.32     18.33 o 
  -8  10   3       88.47       56.08     29.27 o 
  -7  10   3        2.56       27.42     22.18 o 
  -6  10   3        2.35       19.41     16.95 o 
  -5  10   3      127.83      106.61     26.50 o 
  -4  10   3       40.08       57.34     11.83 o 
  -3  10   3      121.27      133.52     19.63 o 
  -2  10   3      366.25      391.22     14.20 o 
  -1  10   3      137.96      137.19      8.12 o 
   0  10   3     1866.38     2089.16     60.06 o 
   1  10   3      464.45      415.99     15.82 o 
   2  10   3      252.10      285.64     17.97 o 
   3  10   3      134.61      133.99     13.84 o 
   4  10   3      167.44      190.21     17.81 o 
   5  10   3       43.56       66.84     13.40 o 
   6  10   3        1.03       -1.27      9.69 o 
   7  10   3        0.63       -9.10     11.39 o 
   8  10   3        0.87        1.95     22.03 o 
  -8  11   3       79.57       66.86     28.96 o 
  -7  11   3      167.23      205.82     38.21 o 
  -6  11   3        7.50       27.42     20.34 o 
  -5  11   3      108.85      113.39     27.73 o 
  -4  11   3      234.69      293.63     35.43 o 
  -3  11   3      258.94      257.00     16.05 o 
  -2  11   3      562.35      597.11     19.50 o 
  -1  11   3       11.47       12.72      3.99 o 
   0  11   3      297.35      252.72     19.04 o 
   1  11   3      471.16      453.02     22.86 o 
   2  11   3       34.01       24.37      7.17 o 
   3  11   3       38.49       24.67      8.24 o 
   4  11   3       18.82       29.92      9.90 o 
   5  11   3       57.81       56.95     14.79 o 
   6  11   3       31.17       54.13     13.90 o 
   7  11   3       10.64       13.85     16.48 o 
   8  11   3       27.12       -9.55     20.03 o 
  -8  12   3        0.86       -6.16     23.11 o 
  -7  12   3        0.98       16.33     20.34 o 
  -6  12   3      138.25      183.64     35.74 o 
  -5  12   3      334.93      353.10     42.83 o 
  -4  12   3      373.18      476.65     47.76 o 
  -3  12   3       79.11       79.10      9.94 o 
  -2  12   3      258.31      292.99     17.71 o 
  -1  12   3       61.66       56.37      6.33 o 
   0  12   3       11.58        9.49      4.61 o 
   1  12   3      990.98     1014.75     41.82 o 
   2  12   3       88.54      105.63     16.48 o 
   3  12   3      492.23      579.34     30.35 o 
   4  12   3       46.06       53.36     12.63 o 
   5  12   3      109.31       92.00     15.62 o 
   6  12   3        8.89        8.02     11.33 o 
   7  12   3       33.49       48.67     15.13 o 
  -7  13   3        2.28      -13.25     19.10 o 
  -6  13   3       18.14       -4.93     18.79 o 
  -5  13   3      132.23      132.80     29.89 o 
  -4  13   3      288.54      297.95     38.21 o 
  -3  13   3      115.66      143.67     18.30 o 
  -2  13   3        0.88        2.60      5.34 o 
  -1  13   3      745.50      768.60     24.02 o 
   0  13   3      146.75      159.17     10.93 o 
   1  13   3        8.83        3.85      5.88 o 
   2  13   3        0.09        2.32      8.94 o 
   3  13   3       24.89       41.61     10.44 o 
   4  13   3       79.31       82.08     13.45 o 
   5  13   3        0.92      -15.53      7.77 o 
   6  13   3      146.50      130.24     19.74 o 
   7  13   3       11.72       20.95     23.72 o 
  -7  14   3        3.38       -4.01     21.26 o 
  -6  14   3       16.12       26.50     20.95 o 
  -5  14   3       47.32       18.49     18.79 o 
  -4  14   3       31.56       28.35     19.41 o 
  -3  14   3      159.01      160.88     65.32 o 
  -2  14   3       61.62       50.93      8.67 o 
  -1  14   3       86.44       90.72     12.45 o 
   0  14   3        1.26       29.55     24.34 o 
   1  14   3        1.65        5.93      6.71 o 
   2  14   3       18.51       23.50      8.55 o 
   3  14   3       30.83       20.88      8.58 o 
   4  14   3        4.55       10.82      9.77 o 
   5  14   3        2.52        3.86     10.63 o 
   6  14   3       70.77       43.87     14.36 o 
   7  14   3        0.60      -15.10     20.64 o 
  -7  15   3        0.17        8.32     22.18 o 
  -6  15   3        2.32       -9.86     18.49 o 
  -5  15   3       31.91        7.70     19.10 o 
  -4  15   3        5.01        8.01     15.41 o 
  -3  15   3       23.56        3.93     16.33 o 
  -2  15   3        2.55        6.62      8.99 o 
  -1  15   3       78.82       87.19     14.31 o 
   0  15   3        4.19       -2.65      5.99 o 
   1  15   3       14.10        8.64      7.18 o 
   2  15   3       46.52       47.62     16.95 o 
   3  15   3       14.26       11.22      8.13 o 
   4  15   3       26.92       27.36     16.64 o 
   5  15   3        1.58       -5.04      9.90 o 
   6  15   3        0.56       -6.16     16.33 o 
   7  15   3        7.81        7.39     21.57 o 
  -6  16   3       32.38       64.70     28.96 o 
  -5  16   3       18.44       17.25     22.18 o 
  -4  16   3        2.11       22.18     17.25 o 
  -3  16   3       51.23       29.89     12.41 o 
  -2  16   3      110.53      151.12     18.30 o 
  -1  16   3       64.22       74.30     16.95 o 
   0  16   3       48.12       20.31     12.94 o 
   1  16   3       55.77       65.78     13.40 o 
   2  16   3      271.35      288.05     56.54 o 
   3  16   3       99.57       53.35     12.73 o 
   4  16   3       32.66       56.34     13.55 o 
   5  16   3       14.55        2.71     11.58 o 
   6  16   3       18.29      -10.78     16.33 o 
  -6  17   3        2.17      -16.33     20.95 o 
  -5  17   3        0.28      -17.25     18.79 o 
  -4  17   3        3.69       26.81     17.87 o 
  -3  17   3      441.68      390.08     40.05 o 
  -2  17   3      111.70       84.68     23.57 o 
  -1  17   3      472.07      393.23     39.59 o 
   0  17   3        2.49       -0.77      7.63 o 
   1  17   3       60.05       60.13     19.41 o 
   2  17   3        2.29       20.94      9.91 o 
   3  17   3       47.47       36.14     11.99 o 
   4  17   3       82.30      133.59     40.83 o 
   5  17   3       61.10       61.31     26.19 o 
   6  17   3       34.86       66.86     25.57 o 
  -6  18   3        1.02       -6.16     21.57 o 
  -5  18   3       11.21       20.64     20.95 o 
  -4  18   3       41.63       30.50     20.34 o 
  -3  18   3       17.63       28.51     13.84 o 
  -2  18   3        0.20       12.94     15.10 o 
  -1  18   3      374.48      323.21     36.67 o 
   0  18   3       17.94       43.62     15.56 o 
   1  18   3      301.55      327.38     61.62 o 
   2  18   3       51.51       62.08     12.94 o 
   3  18   3       27.83       49.34     13.82 o 
   4  18   3        6.30       10.23     14.02 o 
   5  18   3       10.53       50.53     23.11 o 
  -5  19   3        0.00      -11.09     20.95 o 
  -4  19   3        3.08       20.95     21.88 o 
  -3  19   3      174.16      170.63     28.04 o 
  -2  19   3       12.39       30.81     17.56 o 
  -1  19   3        9.12       16.33     15.10 o 
   0  19   3        0.09        8.63     14.79 o 
   1  19   3        0.11       27.39     12.79 o 
   2  19   3       99.46      126.46     17.31 o 
   3  19   3        0.00        2.00     14.48 o 
   4  19   3        8.93       -3.70     17.25 o 
   5  19   3       34.80       49.91     23.11 o 
  -4  20   3       14.27       36.97     23.72 o 
  -3  20   3       22.93       21.57     19.10 o 
  -2  20   3        9.52       -4.62     14.48 o 
  -1  20   3        6.73        5.24     14.48 o 
   0  20   3       39.54       36.36     17.25 o 
   1  20   3        6.75        4.71     10.94 o 
   2  20   3        7.46       24.64     12.31 o 
   3  20   3       44.13       60.25     15.58 o 
   4  20   3        0.79       20.64     22.18 o 
  -4  21   3        3.55       -2.16     21.57 o 
  -2  21   3      106.38       97.06     27.73 o 
  -1  21   3      137.96      172.54     32.35 o 
   0  21   3       37.21       26.81     18.79 o 
   1  21   3       47.67        1.23     14.79 o 
   2  21   3        2.18        7.73     11.49 o 
   3  21   3       16.29       39.44     20.64 o 
  -2  22   3       21.61       34.20     22.80 o 
  -1  22   3       10.42       -3.39     16.95 o 
   0  22   3       15.17       24.96     18.79 o 
   1  22   3       59.96       66.24     22.49 o 
   2  22   3       23.18       22.54     13.70 o 
  -1  23   3       49.45       86.89     27.42 o 
   0  23   3       20.96       47.45     20.95 o 
   1  23   3        0.49        5.24     17.87 o 
  -9   0   4        8.59      -13.87     19.72 o 
  -8   0   4        0.48       -4.93     16.64 o 
  -7   0   4       15.43       15.71     16.95 o 
  -6   0   4       20.48        7.39     12.94 o 
  -5   0   4       36.39       -7.09     11.40 o 
  -4   0   4      233.91      267.44     28.96 o 
  -3   0   4     2523.91     2129.99    110.92 o 
  -2   0   4     3035.44     2852.97     96.19 o 
  -1   0   4      860.03      824.32     30.35 o 
   0   0   4    13938.71    13908.56    441.83 o 
   1   0   4      237.09      178.47     10.51 o 
   2   0   4      211.97      279.60     25.73 o 
   3   0   4        4.12       13.83      5.75 o 
   4   0   4       72.43       52.30     10.02 o 
   5   0   4      366.14      435.24     77.95 o 
   6   0   4       13.74       -4.31     13.56 o 
   7   0   4        7.61       16.64     17.25 o 
   8   0   4      161.69      117.08     29.89 o 
   9   0   4       32.48       10.48     23.11 o 
  -9   1   4        2.89      -12.63     19.10 o 
  -8   1   4        0.01        5.73     13.15 o 
  -7   1   4        7.07        7.80     11.25 o 
  -6   1   4       17.96        8.96     10.12 o 
  -5   1   4       21.34       15.41     12.32 o 
  -4   1   4        3.55        3.15      9.86 o 
  -3   1   4      132.90      124.05     24.65 o 
  -2   1   4       38.81       37.51      5.02 o 
  -1   1   4      516.98      464.62     13.31 o 
   0   1   4     6742.62     6435.86    146.08 o 
   1   1   4     1635.99     1839.91     44.67 o 
   2   1   4        7.17       10.69      3.36 o 
   3   1   4      757.34      770.54     26.23 o 
   4   1   4       65.42       76.36     10.54 o 
   5   1   4       61.55       64.34      9.31 o 
   6   1   4       55.01       76.96     14.83 o 
   7   1   4       59.93       71.79     26.19 o 
   8   1   4       38.69       34.87     15.67 o 
   9   1   4      125.38      137.93     24.83 o 
  -9   2   4        0.06       -4.31     21.57 o 
  -8   2   4        1.63        7.40     13.62 o 
  -7   2   4        1.42       -6.19     10.43 o 
  -6   2   4        1.92        5.48     10.26 o 
  -5   2   4       27.31       14.38     20.80 o 
  -4   2   4      777.92      796.44     38.01 o 
  -3   2   4       64.38       29.63      7.92 o 
  -2   2   4        5.88       17.52      6.09 o 
  -1   2   4     1809.98     1721.21     59.86 o 
   0   2   4      194.28      199.13      7.32 o 
   1   2   4       39.75       58.75      7.72 o 
   2   2   4     5026.46     4812.83    129.00 o 
   3   2   4        5.89        8.73      7.09 o 
   4   2   4      429.24      492.15     20.39 o 
   5   2   4       10.97        4.33     13.09 o 
   6   2   4       12.31        1.87     10.23 o 
   7   2   4       47.87      123.86     29.89 o 
   8   2   4       75.93       57.31     25.88 o 
   9   2   4       44.56       12.78     25.88 o 
  -8   3   4       23.50       19.10     20.95 o 
  -7   3   4        9.23       14.22     11.87 o 
  -6   3   4       23.15       10.91     10.64 o 
  -5   3   4        6.70        9.83      8.92 o 
  -4   3   4      507.83      503.15     28.42 o 
  -3   3   4      144.16      138.58     13.68 o 
  -2   3   4      257.67      248.46     12.36 o 
  -1   3   4      209.46      234.84     10.44 o 
   0   3   4      306.73      338.01     12.56 o 
   1   3   4       38.06       49.55      4.60 o 
   2   3   4     1892.29     2070.21     62.16 o 
   3   3   4      171.26      166.98     12.63 o 
   4   3   4      393.31      462.56     19.36 o 
   5   3   4       27.42       30.35     10.92 o 
   6   3   4       16.51       29.45     12.08 o 
   7   3   4       26.77       30.12     14.34 o 
   8   3   4        0.51       24.65     23.42 o 
  -8   4   4       10.89       24.96     20.64 o 
  -7   4   4        4.61       18.25     12.83 o 
  -6   4   4       14.18       31.67     12.80 o 
  -5   4   4      164.23      142.09     17.37 o 
  -4   4   4       15.48       20.88     11.40 o 
  -3   4   4      351.17      420.11     15.03 o 
  -2   4   4     1866.43     2002.87     58.49 o 
  -1   4   4      952.30      876.95     27.72 o 
   0   4   4        1.17       17.89      3.63 o 
   1   4   4     1341.85     1365.28     39.40 o 
   2   4   4      865.96      761.82     24.42 o 
   3   4   4      562.68      717.35     25.19 o 
   4   4   4       67.58       75.62     12.15 o 
   5   4   4      644.37      597.14     34.20 o 
   6   4   4        6.97        4.33     10.07 o 
   7   4   4        0.06        0.09     11.40 o 
   8   4   4        1.30        8.32     20.34 o 
  -8   5   4        5.73       28.96     22.80 o 
  -7   5   4        2.09        1.26     11.54 o 
  -6   5   4     1769.84     1658.36     71.72 o 
  -5   5   4       87.14      111.81     16.05 o 
  -4   5   4      360.87      324.85     22.92 o 
  -3   5   4      660.59      662.81     20.14 o 
  -2   5   4      394.99      386.85     18.19 o 
  -1   5   4       61.99      113.56     10.64 o 
   0   5   4      476.29      523.57     25.18 o 
   1   5   4     2234.63     2103.30     58.80 o 
   2   5   4      666.39      686.81     22.44 o 
   3   5   4      405.32      453.42     20.31 o 
   4   5   4     1065.75     1132.53     48.80 o 
   5   5   4       66.23       80.65     14.36 o 
   6   5   4       22.10       20.34     16.33 o 
   7   5   4        0.16        4.14     10.96 o 
   8   5   4       32.45       18.31     14.92 o 
  -9   6   4       20.00       23.11     24.03 o 
  -7   6   4        5.51       -3.70     16.95 o 
  -6   6   4       21.34       55.13     14.38 o 
  -5   6   4       21.84       29.22     11.03 o 
  -4   6   4     1145.03     1141.03     49.53 o 
  -3   6   4      278.49      246.65     14.62 o 
  -2   6   4     2771.42     2747.84     78.48 o 
  -1   6   4      488.79      427.63     16.56 o 
   0   6   4      456.48      428.96     15.95 o 
   1   6   4       35.29       35.40      4.46 o 
   2   6   4        3.40        5.68      9.55 o 
   3   6   4      980.02      910.77     39.31 o 
   4   6   4       48.37       42.41      9.96 o 
   5   6   4       31.39       57.09     18.33 o 
   6   6   4        6.92       10.90     10.62 o 
   7   6   4       18.89       18.67     13.20 o 
   8   6   4        0.37       -0.59     13.40 o 
  -7   7   4       13.63       18.18     19.10 o 
  -6   7   4       70.05       50.21     14.14 o 
  -5   7   4      238.84      257.16     49.91 o 
  -4   7   4        1.53        6.42      7.76 o 
  -3   7   4       75.68       79.69      9.16 o 
  -2   7   4     2641.22     3023.55     85.96 o 
  -1   7   4     1154.14      991.94     31.87 o 
   0   7   4      631.33      570.81     19.98 o 
   1   7   4     2511.02     2526.79     70.22 o 
   2   7   4      727.07      814.14     34.42 o 
   3   7   4      513.95      536.14     31.27 o 
   4   7   4      184.62      195.01     17.93 o 
   5   7   4       56.08       28.78     12.79 o 
   6   7   4        0.25        5.43     10.21 o 
   7   7   4        2.59       -2.63     11.05 o 
   8   7   4        2.54        4.83     13.90 o 
  -8   8   4       17.51        3.39     19.41 o 
  -6   8   4       11.18       35.43     21.88 o 
  -5   8   4        3.41       -1.63      9.36 o 
  -4   8   4       16.15       11.61      8.42 o 
  -3   8   4       93.91       97.61     10.37 o 
  -2   8   4      723.34      673.43     25.08 o 
  -1   8   4        7.49        0.95      3.78 o 
   0   8   4        0.33        3.33      3.85 o 
   1   8   4      625.92      807.63     48.68 o 
   2   8   4      100.65      121.49     11.53 o 
   3   8   4      306.28      303.95     20.61 o 
   4   8   4        5.37        5.99      7.73 o 
   5   8   4       29.19       23.48     10.26 o 
   6   8   4       56.04       42.61     13.42 o 
   7   8   4       10.97        9.15     12.68 o 
   8   8   4        7.83        0.89     13.05 o 
  -8   9   4        2.98      -18.79     20.95 o 
  -5   9   4       51.78       34.36     11.69 o 
  -4   9   4      261.16      289.51     22.73 o 
  -3   9   4      168.18      193.64     13.93 o 
  -2   9   4      202.54      184.27     23.09 o 
  -1   9   4     3480.23     3675.11    101.97 o 
   0   9   4      158.67      229.17     16.47 o 
   1   9   4       42.99       40.87      5.24 o 
   2   9   4     1542.56     1537.98     58.45 o 
   3   9   4      162.01      175.24     15.77 o 
   4   9   4       68.12       52.43     11.40 o 
   5   9   4       29.84        7.55     11.09 o 
   6   9   4       27.83        1.12     24.50 o 
   7   9   4        0.02       -1.62     13.07 o 
   8   9   4        1.63       -3.47     14.49 o 
  -8  10   4       17.96       24.65     22.80 o 
  -7  10   4       21.56       32.04     23.42 o 
  -4  10   4        1.05       21.38      9.45 o 
  -3  10   4        2.07        2.72      5.34 o 
  -2  10   4      616.51      652.21     25.30 o 
  -1  10   4      795.89      821.99     34.51 o 
   0  10   4      865.93      784.37     26.74 o 
   1  10   4      126.87      134.52     12.05 o 
   2  10   4      141.13      157.41     13.95 o 
   3  10   4       87.21       82.97     12.19 o 
   4  10   4      246.00      249.67     20.70 o 
   5  10   4      196.20      160.80     18.89 o 
   6  10   4       36.23       43.09     13.60 o 
   7  10   4        1.24       -9.51     11.91 o 
   8  10   4        5.42        1.61     14.59 o 
  -8  11   4       35.14        8.63     22.80 o 
  -7  11   4      110.56       56.38     26.19 o 
  -6  11   4      194.52      248.65     40.67 o 
  -5  11   4       62.99       51.15     20.03 o 
  -4  11   4       11.38       16.64     12.63 o 
  -3  11   4        8.73        9.00     15.10 o 
  -2  11   4       38.79       36.61     12.32 o 
  -1  11   4       53.24       40.88      6.70 o 
   0  11   4      390.17      342.10     15.47 o 
   1  11   4       48.09       53.36      9.08 o 
   2  11   4        5.72       20.68     12.17 o 
   3  11   4       24.87       35.31      9.24 o 
   4  11   4      337.56      333.39     24.35 o 
   5  11   4       35.87       34.54     12.18 o 
   6  11   4        0.50        7.38     11.45 o 
   7  11   4        7.93       11.25     14.17 o 
  -8  12   4        0.32       22.49     25.88 o 
  -7  12   4        0.53        4.01     20.64 o 
  -6  12   4       34.61       42.83     22.49 o 
  -5  12   4      249.61      267.13     38.82 o 
  -4  12   4       63.65       50.84     20.34 o 
  -3  12   4        0.01        6.47      6.22 o 
  -2  12   4       33.31       23.66      6.87 o 
  -1  12   4       10.42       -1.66      4.46 o 
   0  12   4      152.38      154.55     11.37 o 
   1  12   4        3.62       -1.56      6.93 o 
   2  12   4        9.40        5.76      6.74 o 
   3  12   4      139.82      105.34     13.92 o 
   4  12   4      108.62      106.72     15.30 o 
   5  12   4        8.51       -2.49     16.95 o 
   6  12   4        7.75       24.03     11.83 o 
   7  12   4       83.14       63.79     22.03 o 
  -7  13   4        0.12       44.68     27.11 o 
  -6  13   4        5.49       13.87     19.72 o 
  -5  13   4        4.74       -7.39     15.41 o 
  -4  13   4       38.36       62.55     21.57 o 
  -3  13   4        0.16        1.78      6.26 o 
  -2  13   4       53.91       59.39      8.83 o 
  -1  13   4      258.94      243.66     34.95 o 
   0  13   4       56.12       56.05      9.69 o 
   1  13   4      110.00      129.16     13.62 o 
   2  13   4        0.56        4.87      6.86 o 
   3  13   4       83.89       96.19     13.51 o 
   4  13   4      148.58      158.15     23.57 o 
   5  13   4       86.88       65.97     14.48 o 
   6  13   4       47.96       46.20     14.61 o 
   7  13   4        4.07       13.55     14.07 o 
  -7  14   4        2.61        4.93     23.11 o 
  -6  14   4       14.89       29.58     23.42 o 
  -5  14   4       45.40       49.30     23.11 o 
  -4  14   4        5.02       24.03     17.56 o 
  -3  14   4      343.08      323.33     72.87 o 
  -2  14   4      105.09      103.93     13.12 o 
  -1  14   4      724.60      604.22     24.61 o 
   0  14   4       76.04       78.37     13.56 o 
   1  14   4      186.36      216.96     50.68 o 
   2  14   4        0.00      -11.80      6.04 o 
   3  14   4       20.89       11.76      9.32 o 
   4  14   4       51.61       49.61     21.57 o 
   5  14   4       93.88      137.29     18.91 o 
   6  14   4       21.85       36.84     15.01 o 
   7  14   4       20.17      -11.60     13.05 o 
  -7  15   4        0.23        2.16     21.88 o 
  -6  15   4        0.70       11.09     20.64 o 
  -5  15   4       44.37       41.60     23.42 o 
  -4  15   4       58.67      103.22     26.81 o 
  -3  15   4        0.02       -8.51      8.44 o 
  -2  15   4       13.81        1.08      9.12 o 
  -1  15   4       14.48       33.37     10.17 o 
   0  15   4      110.26      116.17     13.71 o 
   1  15   4      279.09      370.20     24.18 o 
   2  15   4      128.94      125.58     18.49 o 
   3  15   4        8.72        7.09      9.15 o 
   4  15   4       38.81       34.05     11.80 o 
   5  15   4        5.80       11.74     11.55 o 
   6  15   4       23.26       35.60     15.02 o 
  -6  16   4        3.23       30.81     25.57 o 
  -5  16   4       14.83       42.52     24.03 o 
  -4  16   4       63.26       25.27     18.49 o 
  -3  16   4       69.29       99.25     26.81 o 
  -2  16   4        7.80        5.09      9.43 o 
  -1  16   4      268.60      255.16     60.70 o 
   0  16   4       43.64       37.44     10.46 o 
   1  16   4       46.67       29.28     10.01 o 
   2  16   4        0.11        3.80      8.36 o 
   3  16   4        1.39      -11.30      7.70 o 
   4  16   4       44.23       27.29     12.19 o 
   5  16   4        9.43        3.82     11.18 o 
   6  16   4        0.26       -6.42     13.02 o 
  -6  17   4        0.40       37.59     26.50 o 
  -5  17   4       16.77       11.71     19.10 o 
  -4  17   4        0.42       -4.62     17.87 o 
  -3  17   4       10.00        6.86     14.79 o 
  -2  17   4       71.00       79.80     22.18 o 
  -1  17   4       10.36        8.38      8.65 o 
   0  17   4      134.88      113.93     15.08 o 
   1  17   4      191.29      166.50     27.11 o 
   2  17   4       20.62       15.89     21.41 o 
   3  17   4        0.18        2.71      9.08 o 
   4  17   4       34.22       37.11     12.21 o 
   5  17   4       26.62       14.15     35.74 o 
  -5  18   4       33.17       16.64     27.42 o 
  -4  18   4       11.22       45.91     22.18 o 
  -3  18   4       25.63       43.49     13.99 o 
  -2  18   4        7.56       14.17     15.41 o 
  -1  18   4        2.77       -3.08     12.32 o 
   0  18   4       51.07       51.20     11.93 o 
   1  18   4       57.40       35.49     11.18 o 
   2  18   4      191.48      150.26     26.50 o 
   3  18   4        2.34        0.04     17.56 o 
   4  18   4       12.26        6.14     11.32 o 
   5  18   4        0.42       -2.06     12.73 o 
  -5  19   4        9.20       16.64     22.80 o 
  -4  19   4        3.86       20.64     21.88 o 
  -3  19   4      279.45      234.47     36.36 o 
  -2  19   4        8.63       -8.32     14.48 o 
  -1  19   4       89.17       94.59     23.11 o 
   0  19   4       26.33       29.27     10.96 o 
   1  19   4       65.72       67.81     14.70 o 
   2  19   4       73.02      114.35     17.56 o 
   3  19   4      277.03      324.15     27.63 o 
   4  19   4      106.16       78.55     35.12 o 
  -4  20   4        0.28       16.02     22.49 o 
  -3  20   4        0.37       42.52     21.57 o 
  -2  20   4      106.34       96.44     25.88 o 
  -1  20   4       30.74       30.81     16.95 o 
   0  20   4        5.04       11.09     14.79 o 
   1  20   4        5.67        6.16     10.33 o 
   2  20   4       77.29       59.28     14.94 o 
   3  20   4        0.98       -0.40     11.55 o 
   4  20   4       87.64       95.43     18.63 o 
  -3  21   4       20.32       19.10     16.95 o 
  -2  21   4        1.86       -1.85     17.56 o 
  -1  21   4        0.92        1.54     16.02 o 
   0  21   4        0.07        6.16     16.95 o 
   1  21   4       47.96       35.11     32.20 o 
   2  21   4        4.30       -9.14     10.26 o 
   3  21   4       70.48       75.41     28.35 o 
  -2  22   4        0.43      -16.02     17.25 o 
  -1  22   4        2.57        2.77     17.56 o 
   0  22   4        1.88       -1.23     16.02 o 
   1  22   4       60.04       50.84     21.88 o 
   2  22   4        5.12        3.74     15.41 o 
  -9   1   5        0.23       -2.06     15.36 o 
  -8   1   5        1.42       16.02     14.04 o 
  -7   1   5       12.50        1.75      9.99 o 
  -6   1   5      154.61      127.77     18.39 o 
  -5   1   5      228.52      251.30     24.34 o 
  -4   1   5       18.80       32.36      9.55 o 
  -3   1   5        3.89       -0.23      6.49 o 
  -2   1   5     1622.63     1339.25     34.59 o 
  -1   1   5        6.65        2.32      1.97 o 
   0   1   5       14.54       10.15      2.59 o 
   1   1   5       26.09       49.07      4.63 o 
   2   1   5     1259.10     1329.63     35.01 o 
   3   1   5      319.53      326.48     14.36 o 
   4   1   5      147.78      115.04      9.11 o 
   5   1   5       27.98        8.57     10.50 o 
   6   1   5      135.43      136.53     21.67 o 
   7   1   5       83.39       75.53     23.72 o 
   8   1   5        7.95       10.81     16.34 o 
  -9   2   5        0.20       12.63     24.96 o 
  -8   2   5        1.63       10.07     14.05 o 
  -7   2   5        4.96       13.45     12.63 o 
  -6   2   5        4.19       19.10     16.95 o 
  -5   2   5      271.73      252.94     40.05 o 
  -4   2   5      101.98       74.00     13.02 o 
  -3   2   5       87.74       76.20      8.20 o 
  -2   2   5      218.65      240.48     12.19 o 
  -1   2   5     2160.49     2297.52     55.15 o 
   0   2   5      315.57      314.69     13.28 o 
   1   2   5     2223.22     2281.33     55.26 o 
   2   2   5      983.83     1078.93     33.42 o 
   3   2   5      912.13      996.66     32.62 o 
   4   2   5      209.25      238.61     14.01 o 
   5   2   5       22.69       23.42     10.51 o 
   6   2   5       15.44       -2.75     17.56 o 
   7   2   5       27.87       27.11     20.64 o 
   8   2   5        3.26        2.11     15.08 o 
  -9   3   5        3.44       -0.31     20.34 o 
  -8   3   5       11.79       14.79     31.12 o 
  -7   3   5        6.87       27.15     13.99 o 
  -6   3   5      118.95      102.58     20.03 o 
  -5   3   5        8.14        3.01      9.25 o 
  -4   3   5     1748.74     1722.99     86.12 o 
  -3   3   5      231.10      264.43     14.66 o 
  -2   3   5      305.36      347.05     16.08 o 
  -1   3   5      183.78      238.36      8.53 o 
   0   3   5      513.81      532.28     15.71 o 
   1   3   5      281.37      166.81      8.82 o 
   2   3   5       81.58      110.29      7.98 o 
   3   3   5      196.96      197.25     11.04 o 
   4   3   5        9.11       12.93      7.91 o 
   5   3   5      159.62      219.10     20.94 o 
   6   3   5      298.63      270.95     24.41 o 
   7   3   5      310.17      293.32     42.21 o 
   8   3   5        7.90       24.96     23.72 o 
  -9   4   5        0.79       17.25     22.18 o 
  -8   4   5        0.00       25.57     21.88 o 
  -7   4   5        7.36        2.74     23.26 o 
  -6   4   5      142.80      136.72     25.57 o 
  -5   4   5       13.64       31.92     19.57 o 
  -4   4   5      404.52      476.59     28.60 o 
  -3   4   5      679.30      620.66     24.54 o 
  -2   4   5      395.23      398.59     17.00 o 
  -1   4   5       86.55       97.94      7.52 o 
   0   4   5        1.60        1.01      2.40 o 
   1   4   5      377.76      362.40     14.09 o 
   2   4   5       88.45       99.69      8.03 o 
   3   4   5     1319.43     1377.72     60.38 o 
   4   4   5      226.47      222.09     20.03 o 
   5   4   5      164.81      130.92     21.72 o 
   6   4   5        5.64        8.91     15.87 o 
   7   4   5        3.88       -2.26     11.42 o 
   8   4   5        5.31      -14.79     20.03 o 
  -8   5   5        6.80       -2.77     20.34 o 
  -7   5   5       28.31       44.27     20.95 o 
  -6   5   5      203.15      203.74     22.71 o 
  -5   5   5       14.21       12.65      9.90 o 
  -4   5   5      171.91      233.93     20.14 o 
  -3   5   5       60.60       77.85      9.03 o 
  -2   5   5      157.81      120.97     13.92 o 
  -1   5   5       18.09       10.94      3.92 o 
   0   5   5     1211.68     1328.79     39.61 o 
   1   5   5       48.00       20.77      5.34 o 
   2   5   5      125.72      132.70      8.66 o 
   3   5   5       30.89       24.81      7.95 o 
   4   5   5       22.35       32.97     10.02 o 
   5   5   5        0.20       -6.40     10.17 o 
   6   5   5       19.10       20.38     11.52 o 
   7   5   5        1.41       -4.25     12.40 o 
   8   5   5        1.26       -0.92     20.03 o 
  -8   6   5      122.22      106.30     32.04 o 
  -7   6   5       21.48       24.92     13.47 o 
  -6   6   5        0.71        3.57      9.85 o 
  -5   6   5       49.84       33.80     11.42 o 
  -4   6   5      733.02      741.96     37.43 o 
  -3   6   5       18.21       45.54      9.28 o 
  -2   6   5     1659.69     1738.22     52.97 o 
  -1   6   5     1133.84     1011.30     32.58 o 
   0   6   5      131.58      138.23      8.77 o 
   1   6   5      666.42      575.35     20.11 o 
   2   6   5       93.03       92.37      7.01 o 
   3   6   5      465.68      437.62     24.29 o 
   4   6   5      149.90      132.45     15.55 o 
   5   6   5        0.07       -5.64      8.82 o 
   6   6   5       25.70       22.54     12.46 o 
   7   6   5        2.44       10.60     16.79 o 
   8   6   5        7.81        1.43     18.02 o 
  -8   7   5      168.39      222.15     43.75 o 
  -7   7   5        3.07        1.85     19.10 o 
  -6   7   5       47.32       52.49     14.95 o 
  -5   7   5       55.68       82.83     21.72 o 
  -4   7   5        4.15        7.09      8.72 o 
  -3   7   5      156.80      152.56     14.17 o 
  -2   7   5      399.73      313.88     18.06 o 
  -1   7   5        0.32        7.51      4.02 o 
   0   7   5     2161.81     2039.49     58.70 o 
   1   7   5       15.80        7.81      3.80 o 
   2   7   5       15.25        4.93      4.88 o 
   3   7   5      365.11      398.25     22.88 o 
   4   7   5       54.82       60.64     20.18 o 
   5   7   5      109.01      104.02     16.23 o 
   6   7   5       51.42       64.43     15.46 o 
   7   7   5        6.21       -4.65     12.40 o 
   8   7   5        0.04        0.39     14.39 o 
  -7   8   5       21.32       15.71     23.72 o 
  -6   8   5        8.73        5.93     17.72 o 
  -5   8   5       68.71       75.82     15.66 o 
  -4   8   5       27.99        5.19     13.71 o 
  -3   8   5        0.21        7.48      5.24 o 
  -2   8   5      307.78      300.38     15.99 o 
  -1   8   5       27.55       32.84      5.92 o 
   0   8   5     1092.48     1105.44     34.98 o 
   1   8   5     1824.22     1933.92     55.99 o 
   2   8   5      188.78      173.70     14.26 o 
   3   8   5       84.60       91.45     18.79 o 
   4   8   5      263.25      313.14     34.97 o 
   5   8   5        4.61        9.25     10.32 o 
   6   8   5        2.58       -3.20     14.64 o 
   7   8   5        8.75       10.26     13.29 o 
   8   8   5        6.62       43.06     17.63 o 
  -6   9   5       24.59       24.65     20.34 o 
  -5   9   5        9.49        9.04     10.59 o 
  -4   9   5       12.71       17.51      7.55 o 
  -3   9   5       73.33      110.20     16.58 o 
  -2   9   5       50.00       66.45      8.35 o 
  -1   9   5       93.58      113.41     12.12 o 
   0   9   5      611.37      657.71     31.35 o 
   1   9   5      137.78      100.38     33.43 o 
   2   9   5       26.07       25.01     12.79 o 
   3   9   5       75.33       66.53     10.95 o 
   4   9   5      153.33      139.41     27.88 o 
   5   9   5        0.02        7.18     12.48 o 
   6   9   5        0.18       -6.62     10.62 o 
   7   9   5        6.27        6.23     13.55 o 
   8   9   5        7.07        5.84     15.14 o 
  -8  10   5       43.00       98.29     32.35 o 
  -6  10   5       51.43       48.99     24.65 o 
  -5  10   5        4.25       -1.34     10.94 o 
  -4  10   5       37.41       64.56     11.80 o 
  -3  10   5      531.79      475.99     23.10 o 
  -2  10   5     1613.99     1726.45     54.35 o 
  -1  10   5       72.37       70.43      8.22 o 
   0  10   5      158.41      173.58     11.32 o 
   1  10   5       57.79       53.18     20.64 o 
   2  10   5       48.69       40.05      8.71 o 
   3  10   5        2.43       -0.60      6.29 o 
   4  10   5       57.25       60.36     12.68 o 
   5  10   5       24.74       13.90     10.78 o 
   6  10   5        0.81       17.77     12.58 o 
   7  10   5        2.72       -7.13     19.10 o 
  -8  11   5        1.34       -3.08     22.18 o 
  -7  11   5       42.81       -2.16     20.64 o 
  -5  11   5        1.45       13.56     16.33 o 
  -4  11   5      111.18      104.00     13.03 o 
  -3  11   5     1409.03     1392.67     47.81 o 
  -2  11   5       54.74       59.28      8.96 o 
  -1  11   5      285.48      318.60     18.95 o 
   0  11   5       11.86        7.99      5.87 o 
   1  11   5      405.99      426.90     23.08 o 
   2  11   5      193.21      225.61     17.55 o 
   3  11   5       14.61       24.75      9.03 o 
   4  11   5      471.92      561.06     53.92 o 
   5  11   5       16.93       16.47     12.48 o 
   6  11   5       60.98       38.02     14.16 o 
   7  11   5        1.81        6.77     13.38 o 
  -7  12   5       13.23       40.36     26.19 o 
  -6  12   5        0.03       16.33     20.95 o 
  -4  12   5      102.46       95.94     15.30 o 
  -3  12   5        5.43       13.33      8.03 o 
  -2  12   5        3.74       -0.50      6.27 o 
  -1  12   5       28.53       37.97      8.15 o 
   0  12   5       21.49       23.79      9.40 o 
   1  12   5       71.81       76.82     11.21 o 
   2  12   5     1021.49      946.14     41.70 o 
   3  12   5      229.70      188.33     25.57 o 
   4  12   5       45.09       40.69     12.94 o 
   5  12   5        5.52        5.09     10.77 o 
   6  12   5       31.29       49.76     15.65 o 
   7  12   5       34.22       29.36     16.13 o 
  -7  13   5        1.55       10.78     23.72 o 
  -6  13   5        4.47       -1.54     17.87 o 
  -5  13   5       89.19       98.90     27.11 o 
  -4  13   5       71.42       68.96     19.87 o 
  -3  13   5      114.86      125.38     14.24 o 
  -2  13   5      403.30      381.90     20.18 o 
  -1  13   5       54.96       58.85     10.24 o 
   0  13   5        0.78       -1.92      5.53 o 
   1  13   5        9.23       10.01      6.54 o 
   2  13   5       36.25       40.75      9.90 o 
   3  13   5      145.79      169.16     37.28 o 
   4  13   5       95.90      128.02     41.29 o 
   5  13   5       43.89       13.15     11.54 o 
   6  13   5      382.35      442.80     33.73 o 
   7  13   5       18.92        9.74     14.99 o 
  -7  14   5        0.03       29.58     24.03 o 
  -6  14   5        7.58       29.27     22.18 o 
  -5  14   5        0.11        8.01     19.41 o 
  -4  14   5        3.55        0.99     10.07 o 
  -3  14   5       79.64       64.48     12.32 o 
  -2  14   5       27.26        8.93      7.11 o 
  -1  14   5      111.94      116.65     13.49 o 
   0  14   5       88.30      124.43     13.83 o 
   1  14   5       29.92       49.51     10.62 o 
   2  14   5        2.72       17.36      8.60 o 
   3  14   5      154.02      211.07     86.12 o 
   4  14   5       84.97       73.65     14.48 o 
   5  14   5       53.30       79.29     16.43 o 
   6  14   5        0.68       -0.36     12.43 o 
  -6  15   5        2.06        5.24     20.95 o 
  -5  15   5        6.75        7.70     20.34 o 
  -4  15   5       11.32        3.90     10.13 o 
  -3  15   5        7.10      -15.30      9.40 o 
  -2  15   5       27.29        9.55      7.66 o 
  -1  15   5      195.99      181.72     17.15 o 
   0  15   5       33.81       40.79      9.87 o 
   1  15   5      313.81      283.94     37.28 o 
   2  15   5        3.38       15.58      8.87 o 
   3  15   5      195.57      192.72     29.27 o 
   4  15   5       13.50        4.95     10.05 o 
   5  15   5        3.63       -4.76      9.68 o 
   6  15   5       41.44       62.11     17.84 o 
  -6  16   5       22.51        2.77     24.03 o 
  -5  16   5        5.18       27.42     22.18 o 
  -4  16   5        7.63       17.42     11.34 o 
  -3  16   5        0.70       -1.50     10.51 o 
  -2  16   5       11.13       14.10      8.42 o 
  -1  16   5       78.13       71.37     12.63 o 
   0  16   5      441.80      415.41     49.45 o 
   1  16   5        0.13       -7.67      6.80 o 
   2  16   5      132.27      125.03     16.45 o 
   3  16   5       47.93       92.62     20.18 o 
   4  16   5      108.55       82.79     26.04 o 
   5  16   5        2.43       -7.55     10.46 o 
   6  16   5        0.23       -7.29     12.95 o 
  -6  17   5        1.51       -5.24     22.80 o 
  -5  17   5       13.51       -6.78     22.49 o 
  -4  17   5       24.70       -2.97     13.71 o 
  -3  17   5       87.84       75.50     16.86 o 
  -2  17   5        5.14        2.16     12.02 o 
  -1  17   5      380.69      385.04     25.92 o 
   0  17   5       60.31       50.41     21.88 o 
   1  17   5       74.23       63.52     12.94 o 
   2  17   5        3.45        2.27     10.32 o 
   3  17   5       12.48       10.78     10.68 o 
   4  17   5       56.66       70.50     25.57 o 
   5  17   5       59.50       69.31     20.80 o 
  -5  18   5       27.54       38.51     25.57 o 
  -4  18   5       35.15       22.49     19.41 o 
  -3  18   5       10.64       26.50     18.49 o 
  -2  18   5        3.65        0.62     13.56 o 
  -1  18   5       11.23       19.57     12.63 o 
   0  18   5       85.84       79.28     14.05 o 
   1  18   5       24.91       27.64     14.33 o 
   2  18   5      270.32      276.94     24.06 o 
   3  18   5       12.12        2.82     10.51 o 
   4  18   5        4.89       18.26     12.59 o 
   5  18   5        0.00       -8.88     11.18 o 
  -5  19   5       14.93        8.94     21.57 o 
  -4  19   5        0.55       -4.01     19.10 o 
  -3  19   5       30.68       60.08     24.03 o 
  -2  19   5        5.47       31.43     18.49 o 
  -1  19   5       23.53       20.03     15.41 o 
   0  19   5        1.33       -1.89      8.92 o 
   1  19   5       34.88       16.57     15.56 o 
   2  19   5        3.62        7.91     13.09 o 
   3  19   5       23.68        0.17     10.43 o 
   4  19   5        0.24        4.20     11.62 o 
  -3  20   5       72.38       76.10     25.57 o 
  -2  20   5        6.29       11.71     14.48 o 
  -1  20   5        0.02        9.24     16.02 o 
   0  20   5        3.11       -3.11      8.92 o 
   1  20   5       36.10       42.57     13.33 o 
   2  20   5       27.11       75.90     18.64 o 
   3  20   5       12.20       21.62     13.18 o 
  -3  21   5       70.47       82.27     27.42 o 
  -2  21   5       10.73       17.87     17.87 o 
  -1  21   5       49.52       46.22     21.26 o 
   0  21   5        6.15       -5.85     15.41 o 
   1  21   5       31.43       47.53     15.41 o 
   2  21   5       18.94        8.66     19.57 o 
  -2  22   5       19.15        4.62     18.79 o 
  -1  22   5       13.43       26.81     21.26 o 
   0  22   5       54.45       62.86     23.11 o 
   1  22   5       70.52      100.93     17.51 o 
  -9   0   6        0.07      -24.65     18.79 o 
  -8   0   6       29.11        5.85     20.95 o 
  -7   0   6        0.96       -1.54     14.79 o 
  -6   0   6       11.10       32.66     16.64 o 
  -5   0   6       12.35       23.72     14.48 o 
  -4   0   6      313.08      340.47     34.82 o 
  -3   0   6      180.23      234.47     26.50 o 
  -2   0   6       32.42       50.95      6.67 o 
  -1   0   6      233.21      303.91     15.17 o 
   0   0   6     7167.86     8009.80    258.59 o 
   1   0   6      426.83      530.97     23.85 o 
   2   0   6      377.33      522.80     24.35 o 
   3   0   6     2239.47     2535.28     90.65 o 
   4   0   6       42.29       73.47     11.83 o 
   5   0   6        6.12       10.64      9.51 o 
   6   0   6      125.60      179.94     35.74 o 
   7   0   6       39.00       52.07     25.27 o 
   8   0   6       58.09       38.82     25.27 o 
  -9   1   6        0.01       17.68     16.86 o 
  -8   1   6        8.54       12.35     13.87 o 
  -7   1   6       22.82       25.57     13.87 o 
  -6   1   6       97.73      104.61     18.72 o 
  -5   1   6       82.01      123.76     24.50 o 
  -4   1   6        0.05       11.09      8.28 o 
  -3   1   6        0.00       -1.18      3.72 o 
  -2   1   6     1372.15     1455.50     37.66 o 
  -1   1   6     3397.81     3419.71     80.85 o 
   0   1   6      946.38     1132.95     31.66 o 
   1   1   6     3048.80     3005.06     72.06 o 
   2   1   6      813.28      998.44     28.19 o 
   3   1   6       61.70       60.28     11.03 o 
   4   1   6      124.41      129.83     10.06 o 
   5   1   6       22.16       33.88     10.03 o 
   6   1   6       69.65       49.44     15.77 o 
   7   1   6      406.57      426.42     36.38 o 
   8   1   6       22.47       25.14     17.17 o 
  -9   2   6        0.97       -5.85     16.34 o 
  -8   2   6       51.19       22.60     15.22 o 
  -7   2   6        2.09       -3.20     17.87 o 
  -6   2   6       15.37        4.62     10.33 o 
  -5   2   6       42.29       48.15     13.07 o 
  -4   2   6      390.15      399.39     26.91 o 
  -3   2   6       94.34      122.23     13.17 o 
  -2   2   6     1823.79     1809.04     45.61 o 
  -1   2   6       78.04       79.37      6.50 o 
   0   2   6      927.08      885.29     24.26 o 
   1   2   6       97.04      127.78      7.46 o 
   2   2   6      200.71      160.74     14.63 o 
   3   2   6      303.32      434.16     17.71 o 
   4   2   6       36.97       19.04     14.68 o 
   5   2   6       28.89       30.05     12.60 o 
   6   2   6       29.94       54.51     16.52 o 
   7   2   6        7.92       23.32     15.35 o 
   8   2   6       31.31       30.22     19.72 o 
  -9   3   6        0.07       20.34     24.96 o 
  -8   3   6       44.97       45.06     16.49 o 
  -7   3   6        1.48       -3.29     11.80 o 
  -6   3   6       34.16       20.99     12.36 o 
  -5   3   6       14.37       15.59      9.99 o 
  -4   3   6       58.16       53.66     12.19 o 
  -3   3   6        7.44        3.84      3.93 o 
  -2   3   6       16.49       26.96      5.71 o 
  -1   3   6      102.48       90.94      5.47 o 
   0   3   6       98.24      113.09      6.69 o 
   1   3   6      164.86      148.38     10.90 o 
   2   3   6      305.86      370.55     15.08 o 
   3   3   6        4.06       10.18      5.11 o 
   4   3   6      647.07      720.10     35.44 o 
   5   3   6       49.34       47.19     12.80 o 
   6   3   6        0.01       23.15     16.33 o 
   7   3   6      119.39      135.22     28.04 o 
   8   3   6       56.00       62.98     26.81 o 
  -8   4   6        2.63       12.32     14.26 o 
  -7   4   6        2.39        3.56     12.63 o 
  -6   4   6       44.43       40.11     30.50 o 
  -5   4   6       86.66      125.31     43.75 o 
  -4   4   6      157.10      137.25     31.74 o 
  -3   4   6      206.19      172.68     12.62 o 
  -2   4   6     1017.16      901.15     31.00 o 
  -1   4   6       83.94       81.55      6.49 o 
   0   4   6      239.77      205.24      8.91 o 
   1   4   6      352.17      343.36     12.59 o 
   2   4   6      680.71      630.26     22.54 o 
   3   4   6      273.74      239.51     18.27 o 
   4   4   6       30.23       19.95     10.01 o 
   5   4   6      902.44     1056.06     49.69 o 
   6   4   6       90.22       86.42     17.24 o 
   7   4   6       28.42       68.71     27.73 o 
   8   4   6        0.45       15.30     21.57 o 
  -8   5   6        1.83       -3.39     18.79 o 
  -7   5   6       18.06       24.29     14.81 o 
  -6   5   6       95.37       97.17     18.36 o 
  -5   5   6      112.89      162.22     29.12 o 
  -4   5   6       90.69       93.01     14.77 o 
  -3   5   6      301.30      295.45     20.56 o 
  -2   5   6      587.97      646.57     24.49 o 
  -1   5   6      447.60      454.65     14.36 o 
   0   5   6     1025.81     1016.92     27.66 o 
   1   5   6      876.46      882.26     28.86 o 
   2   5   6      369.22      425.94     17.98 o 
   3   5   6       42.42       25.67      8.78 o 
   4   5   6      282.11      283.33     22.36 o 
   5   5   6      210.79      262.18     26.04 o 
   6   5   6        4.69        6.68     11.62 o 
   7   5   6       56.27       84.67     18.91 o 
   8   5   6       19.89       29.27     24.96 o 
  -8   6   6       20.35       19.72     24.34 o 
  -7   6   6        8.06        2.16     12.80 o 
  -6   6   6       31.31       37.21     13.40 o 
  -5   6   6        5.04        7.42     16.48 o 
  -4   6   6      330.65      370.52     26.18 o 
  -3   6   6       84.18      105.57     10.82 o 
  -2   6   6      285.12      323.11     19.95 o 
  -1   6   6       45.95       33.70      5.83 o 
   0   6   6       15.01       15.04      4.33 o 
   1   6   6      236.59      228.17     22.62 o 
   2   6   6       88.20      125.89     22.95 o 
   3   6   6      744.51      889.02     44.21 o 
   4   6   6       29.27       23.89     15.87 o 
   5   6   6       62.69       31.61     11.14 o 
   6   6   6        7.41        5.71     12.09 o 
   7   6   6       12.07       10.63     25.73 o 
   8   6   6        0.05        5.55     22.18 o 
  -8   7   6       24.18       14.48     21.88 o 
  -7   7   6        6.17       -4.93     19.72 o 
  -6   7   6        5.08       -1.24     13.71 o 
  -5   7   6       11.85       19.36     10.03 o 
  -4   7   6       58.93       82.39     11.33 o 
  -3   7   6      692.02      717.35     38.00 o 
  -2   7   6      259.30      258.15     20.06 o 
  -1   7   6      104.97       82.86      8.22 o 
   0   7   6      100.51      100.15      8.41 o 
   1   7   6      196.20      161.12     10.31 o 
   2   7   6       13.51        8.47      5.66 o 
   3   7   6       24.73       40.70      9.69 o 
   4   7   6       83.82       89.60     17.87 o 
   5   7   6       41.88       54.41     13.39 o 
   6   7   6        1.81      -10.21     10.55 o 
   7   7   6        2.47       -7.60     13.18 o 
   8   7   6        0.32      -12.25     15.57 o 
  -8   8   6        1.06      -16.95     21.57 o 
  -7   8   6        0.01       16.64     20.95 o 
  -6   8   6        1.67       16.20     12.19 o 
  -5   8   6       58.02       38.64     13.28 o 
  -4   8   6        0.31       -3.48      5.82 o 
  -3   8   6       29.69       51.20     17.56 o 
  -2   8   6      268.02      310.02     16.78 o 
  -1   8   6        5.44        9.08      4.90 o 
   0   8   6       12.05        6.81      4.57 o 
   1   8   6       27.18       23.65      7.08 o 
   2   8   6       13.95       25.70      7.37 o 
   3   8   6      103.36      114.37     13.73 o 
   4   8   6       39.78       60.62     16.95 o 
   5   8   6        0.08        3.53     15.25 o 
   6   8   6       25.95        2.82     18.95 o 
   7   8   6        7.31       -4.04     12.73 o 
  -7   9   6        2.94      -21.57     19.41 o 
  -6   9   6       13.30       19.35     13.98 o 
  -5   9   6        1.77        2.39     10.96 o 
  -4   9   6       68.76       76.98     11.70 o 
  -3   9   6        0.07        0.70      5.59 o 
  -2   9   6      116.25      132.04     11.54 o 
  -1   9   6     1024.61      961.59     33.11 o 
   0   9   6       53.49       64.96     10.45 o 
   1   9   6      279.68      271.30     22.34 o 
   2   9   6      800.62      768.38     35.07 o 
   3   9   6      141.61      166.75     22.18 o 
   4   9   6      168.74      198.95     23.42 o 
   5   9   6        7.71       17.25     11.22 o 
   6   9   6       13.44       33.62     14.92 o 
   7   9   6        0.42        8.24     13.02 o 
  -7  10   6        2.83       18.49     24.34 o 
  -6  10   6        7.97        7.39     20.03 o 
  -5  10   6        0.79        0.84      9.99 o 
  -4  10   6      303.99      300.03     37.35 o 
  -3  10   6       13.00        0.26      5.96 o 
  -2  10   6      161.72      148.15     12.35 o 
  -1  10   6      456.75      431.21     19.18 o 
   0  10   6       40.22       57.28      8.87 o 
   1  10   6       62.14       93.92     13.25 o 
   2  10   6      638.47      574.19     29.04 o 
   3  10   6       24.73       13.50      7.98 o 
   4  10   6       87.48      112.76     38.36 o 
   5  10   6       39.37       45.25     25.88 o 
   6  10   6       32.40       34.38     14.26 o 
   7  10   6        0.06        3.65     16.02 o 
  -6  11   6        0.10       18.49     20.34 o 
  -5  11   6       86.57       94.72     17.94 o 
  -4  11   6       21.61       23.19      9.02 o 
  -3  11   6      157.72      186.30     16.82 o 
  -2  11   6      101.88      111.94     11.33 o 
  -1  11   6        0.95       -1.61      4.89 o 
   0  11   6      387.06      399.86     25.27 o 
   1  11   6      164.12      184.48     35.90 o 
   2  11   6       26.84       26.39      8.42 o 
   3  11   6        3.40       -5.86      9.09 o 
   4  11   6      410.99      423.53     86.89 o 
   5  11   6        4.18       16.82     12.08 o 
   6  11   6        7.12       15.47     15.25 o 
   7  11   6       20.10       15.13     15.55 o 
  -7  12   6        0.01       -9.86     20.34 o 
  -5  12   6      185.81      212.91     38.21 o 
  -4  12   6      198.29      248.88     19.07 o 
  -3  12   6       13.23        2.96      6.56 o 
  -2  12   6       61.74       79.26     10.64 o 
  -1  12   6       62.09       49.94      8.39 o 
   0  12   6        7.00       -5.40      5.43 o 
   1  12   6       26.32       22.31      8.15 o 
   2  12   6      436.90      480.75     27.07 o 
   3  12   6        9.12       14.75      9.21 o 
   4  12   6      225.81      237.58     22.18 o 
   5  12   6        6.83       -2.42     11.31 o 
   6  12   6      157.40      214.04     38.51 o 
   7  12   6       12.47       19.83     16.22 o 
  -7  13   6       11.97       23.11     23.42 o 
  -6  13   6       80.18      114.00     31.74 o 
  -4  13   6        5.56       13.82      9.91 o 
  -3  13   6       12.01        4.12      8.63 o 
  -2  13   6       62.98       86.51     28.81 o 
  -1  13   6       16.45       17.77      7.70 o 
   0  13   6      154.92      137.75     29.42 o 
   1  13   6      194.45      209.61     17.71 o 
   2  13   6      155.32      136.20     15.88 o 
   3  13   6        1.27        7.07     21.11 o 
   4  13   6       79.49       88.33     15.86 o 
   5  13   6        4.37        2.99     11.27 o 
   6  13   6       59.81       51.93     16.27 o 
  -7  14   6       15.98       15.71     21.57 o 
  -6  14   6        0.45        0.00     20.95 o 
  -5  14   6       76.38       59.47     25.88 o 
  -4  14   6       26.06        6.93     15.25 o 
  -3  14   6      328.46      320.35     24.83 o 
  -2  14   6       89.39       87.25     11.67 o 
  -1  14   6       11.99       25.52     16.64 o 
   0  14   6       77.55       86.38     21.57 o 
   1  14   6       28.73       13.93      8.20 o 
   2  14   6        3.89       -4.56      6.88 o 
   3  14   6        4.66       -3.62     10.63 o 
   4  14   6       12.37       26.52     11.27 o 
   5  14   6      198.41      167.70     22.63 o 
   6  14   6      142.59      169.43     24.13 o 
  -6  15   6       17.15        9.24     21.26 o 
  -5  15   6        7.65        4.01     19.72 o 
  -4  15   6       14.37        7.40     11.58 o 
  -3  15   6        0.20        9.20      8.16 o 
  -2  15   6      407.31      293.65     27.27 o 
  -1  15   6        1.22        2.60     11.09 o 
   0  15   6      229.43      269.40     20.86 o 
   1  15   6      123.46      128.95     16.01 o 
   2  15   6      120.36      136.95     16.58 o 
   3  15   6       44.77       30.90     11.86 o 
   4  15   6        3.98        9.80     11.14 o 
   5  15   6        1.77       14.52     12.25 o 
   6  15   6       88.66       85.19     19.06 o 
  -6  16   6        0.21       -6.16     21.26 o 
  -5  16   6        0.63        8.63     20.03 o 
  -4  16   6        0.34        5.61     11.97 o 
  -3  16   6        9.12       16.15     16.02 o 
  -2  16   6       32.17        4.55      8.34 o 
  -1  16   6       48.99       40.88     14.94 o 
   0  16   6       93.76      108.66     14.91 o 
   1  16   6       69.92       47.45     11.42 o 
   2  16   6       92.83       97.71     15.25 o 
   3  16   6       24.39        7.15     10.13 o 
   4  16   6       35.13       24.07     25.11 o 
   5  16   6        1.48      -13.17     14.33 o 
  -5  17   6        0.40       16.02     23.11 o 
  -4  17   6        4.94       11.16     12.66 o 
  -3  17   6        0.00      -13.87     12.02 o 
  -2  17   6       21.18       14.64      9.46 o 
  -1  17   6       22.02       30.25     11.00 o 
   0  17   6        0.73       -3.31      7.30 o 
   1  17   6       99.71       72.43     14.27 o 
   2  17   6       50.69       34.38     11.84 o 
   3  17   6       34.42       51.01     21.11 o 
   4  17   6        1.70        4.57     11.18 o 
   5  17   6        4.49       -6.95     11.96 o 
  -5  18   6       31.54       58.85     27.11 o 
  -4  18   6        7.12       14.47     12.82 o 
  -3  18   6       65.62       70.25     21.88 o 
  -2  18   6        1.96       21.26     16.33 o 
  -1  18   6        0.74       -5.49      8.28 o 
   0  18   6       24.89       18.69     15.87 o 
   1  18   6        4.20       -0.82      9.04 o 
   2  18   6        0.78       -4.95      9.25 o 
   3  18   6        3.48       15.42     12.28 o 
   4  18   6        3.39       -8.91     11.36 o 
  -4  19   6        3.03       -6.47     15.71 o 
  -3  19   6       40.03       30.81     20.34 o 
  -2  19   6       12.67        4.01     15.10 o 
  -1  19   6       10.97       18.48     13.71 o 
   0  19   6      105.06      141.29     18.24 o 
   1  19   6       78.51       59.78     13.94 o 
   2  19   6      111.93      112.03     17.54 o 
   3  19   6       51.49       71.48     16.57 o 
   4  19   6        5.14      -29.66     15.87 o 
  -3  20   6       12.10       -4.93     16.02 o 
  -2  20   6        2.57       11.40     17.87 o 
  -1  20   6       32.87       21.57     15.41 o 
   0  20   6        2.80        9.14     10.99 o 
   1  20   6        8.51        6.57     16.48 o 
   2  20   6       35.26       39.76     13.71 o 
   3  20   6       12.72       43.12     15.55 o 
  -2  21   6        1.43       -4.31     16.02 o 
  -1  21   6        1.60       -1.85     15.71 o 
   0  21   6       14.88       18.74     26.50 o 
   1  21   6       24.86       21.91     12.51 o 
   2  21   6        4.47       -2.84     11.18 o 
  -8   1   7        0.40        9.28     15.87 o 
  -7   1   7        6.83        9.28     16.33 o 
  -6   1   7        4.94       10.81     10.89 o 
  -5   1   7        5.15       22.68     11.09 o 
  -4   1   7      474.05      472.88     30.71 o 
  -3   1   7      221.11      203.91     13.12 o 
  -2   1   7       27.30       46.82      4.95 o 
  -1   1   7      228.66      294.22     13.83 o 
   0   1   7      343.49      303.73     11.54 o 
   1   1   7      409.67      326.54     12.71 o 
   2   1   7       65.34      114.49      8.25 o 
   3   1   7        8.43        7.35      4.98 o 
   4   1   7        3.30        7.93      5.89 o 
   5   1   7      473.54      484.60     39.45 o 
   6   1   7        4.69        8.00     14.12 o 
   7   1   7       21.81        1.26     14.05 o 
   8   1   7        0.46      -12.97     22.03 o 
  -8   2   7       22.08       25.64     14.70 o 
  -7   2   7        5.24        1.80     11.62 o 
  -6   2   7       47.66       56.85     15.90 o 
  -5   2   7        0.87        4.16      9.61 o 
  -4   2   7        3.37      -10.07      7.08 o 
  -3   2   7      479.39      484.18     21.18 o 
  -2   2   7      847.99      898.84     28.62 o 
  -1   2   7      376.65      362.05     12.65 o 
   0   2   7      257.55      285.56     11.10 o 
   1   2   7     2152.91     2117.58     58.93 o 
   2   2   7      166.50      141.61      9.05 o 
   3   2   7       26.53       34.28      6.21 o 
   4   2   7        0.13       -4.42      6.34 o 
   5   2   7      380.37      407.94     24.24 o 
   6   2   7       37.03       44.78     16.40 o 
   7   2   7        0.19        8.20     15.03 o 
   8   2   7        4.75       -1.77     27.73 o 
  -8   3   7        4.99       20.89     16.32 o 
  -7   3   7        3.85        4.03     11.38 o 
  -6   3   7      288.83      275.46     27.07 o 
  -5   3   7       54.83       52.32     18.95 o 
  -4   3   7      138.04      154.28     18.20 o 
  -3   3   7      222.78      224.81     16.80 o 
  -2   3   7      475.70      471.02     19.77 o 
  -1   3   7      325.06      313.05     11.50 o 
   0   3   7      159.96      220.85      9.76 o 
   1   3   7      170.47      243.32     11.19 o 
   2   3   7      102.73       77.91      7.29 o 
   3   3   7      376.87      399.50     16.50 o 
   4   3   7      254.41      242.44     17.86 o 
   5   3   7      692.45      628.22     47.36 o 
   6   3   7        1.08        9.29     10.32 o 
   7   3   7      167.04      159.09     32.81 o 
   8   3   7        9.24       21.54     15.39 o 
  -8   4   7        0.01       13.92     15.79 o 
  -7   4   7       28.67       33.55     14.28 o 
  -6   4   7      138.77      150.29     37.90 o 
  -5   4   7        7.68       26.10     11.03 o 
  -4   4   7      359.81      371.47     20.27 o 
  -3   4   7      190.47      183.50     23.86 o 
  -2   4   7      127.21      145.30     12.01 o 
  -1   4   7      631.82      634.34     18.99 o 
   0   4   7        3.09       -0.18      3.47 o 
   1   4   7        4.62        8.42      3.59 o 
   2   4   7       10.54       10.14      4.48 o 
   3   4   7      343.99      332.97     21.44 o 
   4   4   7       52.93       42.24     12.05 o 
   5   4   7      261.15      337.10     26.95 o 
   6   4   7       66.81       62.42     18.84 o 
   7   4   7       38.54       31.00     20.18 o 
   8   4   7        0.33        4.18     15.08 o 
  -8   5   7        4.90        9.05     29.89 o 
  -7   5   7        0.30        1.38     16.64 o 
  -6   5   7       29.58       44.57     13.80 o 
  -5   5   7       77.85      103.81     17.17 o 
  -4   5   7      410.50      404.54     21.67 o 
  -3   5   7       24.64       15.02      6.48 o 
  -2   5   7      420.57      371.65     18.97 o 
  -1   5   7       12.92       23.34      6.26 o 
   0   5   7      389.71      449.24     16.19 o 
   1   5   7       49.96       69.70      6.54 o 
   2   5   7       90.03       71.26     10.22 o 
   3   5   7       37.14       26.94     16.64 o 
   4   5   7       91.57      118.18     16.74 o 
   5   5   7      611.20      714.15     39.00 o 
   6   5   7       28.76       32.47     13.84 o 
   7   5   7        6.36        0.92     21.57 o 
  -8   6   7       26.92       18.49     22.80 o 
  -7   6   7       10.87       13.93     14.14 o 
  -6   6   7        0.37        6.24     11.52 o 
  -5   6   7        0.16       -4.53      9.86 o 
  -4   6   7       14.06        6.58      6.53 o 
  -3   6   7       82.46       64.66     15.60 o 
  -2   6   7       57.91       63.54      8.46 o 
  -1   6   7      510.05      489.19     20.12 o 
   0   6   7      268.04      225.83     10.48 o 
   1   6   7      123.37      156.30     10.55 o 
   2   6   7     1169.07     1195.09     48.48 o 
   3   6   7     1211.69     1284.59     53.46 o 
   4   6   7       83.03       77.49     13.42 o 
   5   6   7        6.50        7.72     10.74 o 
   6   6   7       91.35      124.24     20.26 o 
   7   6   7        0.92        7.52     14.48 o 
  -8   7   7       12.70       20.64     28.65 o 
  -7   7   7        0.06        3.38     12.53 o 
  -6   7   7        9.08        0.14     12.07 o 
  -5   7   7        2.03       -1.38      9.47 o 
  -4   7   7       88.58       68.57     10.76 o 
  -3   7   7      265.00      276.04     17.46 o 
  -2   7   7       53.02       58.00      8.38 o 
  -1   7   7       60.54       91.45     11.17 o 
   0   7   7       72.34      101.69     10.53 o 
   1   7   7      671.59      562.42     21.55 o 
   2   7   7        0.38       -0.46      6.10 o 
   3   7   7        2.92        1.14      7.59 o 
   4   7   7       19.35       48.06     11.98 o 
   5   7   7       78.26       92.68     16.88 o 
   6   7   7       10.57       21.47     14.33 o 
   7   7   7        0.03       26.85     15.13 o 
  -8   8   7        0.03        7.39     25.88 o 
  -7   8   7        2.60        7.39     19.10 o 
  -6   8   7       64.31       46.55     16.65 o 
  -5   8   7       13.32       17.18     11.61 o 
  -4   8   7       45.51       45.40     10.14 o 
  -3   8   7       96.33       86.04     11.46 o 
  -2   8   7        6.44        2.28      5.55 o 
  -1   8   7       72.98       73.88     10.95 o 
   0   8   7     2303.51     2151.86     63.68 o 
   1   8   7      546.53      459.83     24.18 o 
   2   8   7      395.59      317.81     25.27 o 
   3   8   7        7.76        5.83     12.02 o 
   4   8   7        0.00       -7.64     14.48 o 
   5   8   7        6.25       -8.07      9.74 o 
   6   8   7       10.23      -22.41     11.21 o 
   7   8   7        6.58       18.13     15.45 o 
  -8   9   7       11.55       21.57     24.96 o 
  -7   9   7       14.35       49.91     27.42 o 
  -6   9   7       10.27       13.36     12.43 o 
  -5   9   7        4.24       -0.52     10.54 o 
  -4   9   7        2.41        2.72      6.80 o 
  -3   9   7      152.29      129.80     22.49 o 
  -2   9   7      173.20      152.03     12.63 o 
  -1   9   7      107.50      109.86     10.54 o 
   0   9   7     1182.06     1216.56     39.78 o 
   1   9   7       59.14       45.72      9.65 o 
   2   9   7      346.20      329.08     22.07 o 
   3   9   7      162.53      145.61     16.49 o 
   4   9   7       19.74       29.31     11.00 o 
   5   9   7        7.74        5.57     10.96 o 
   6   9   7        3.46       -7.26     11.22 o 
   7   9   7        4.62        4.95     22.80 o 
  -7  10   7        0.36       12.02     20.95 o 
  -6  10   7        0.00        9.31     14.17 o 
  -5  10   7        0.37        3.06     10.96 o 
  -4  10   7        0.09       -6.33      6.67 o 
  -3  10   7        1.81       -3.37      6.29 o 
  -2  10   7       16.43       -0.49      6.26 o 
  -1  10   7       37.58       38.48      8.03 o 
   0  10   7        5.31        2.57      6.00 o 
   1  10   7      364.09      306.34     44.83 o 
   2  10   7     1059.97     1098.52     47.25 o 
   3  10   7        4.40       21.90     10.09 o 
   4  10   7       66.80       73.69     14.89 o 
   5  10   7       38.11       47.87     15.02 o 
   6  10   7        1.14        7.31     13.39 o 
   7  10   7        2.00       -3.25     13.61 o 
  -7  11   7       23.07       53.00     27.42 o 
  -6  11   7       10.83      -16.64     20.34 o 
  -5  11   7       83.62       84.08     17.61 o 
  -4  11   7       81.81      111.87     15.11 o 
  -3  11   7      108.29      106.93     12.97 o 
  -2  11   7      103.88      155.25     15.82 o 
  -1  11   7       39.48       44.87      8.36 o 
   0  11   7       32.25       31.37     10.78 o 
   1  11   7       27.28       30.78      8.82 o 
   2  11   7       39.62       68.44     12.30 o 
   3  11   7      107.87      128.67     44.21 o 
   4  11   7     1002.48      984.65     48.03 o 
   5  11   7       15.90        9.11     22.18 o 
   6  11   7       11.15       30.77     15.14 o 
   7  11   7        4.34       20.12     16.32 o 
  -6  12   7        9.87       16.64     21.26 o 
  -5  12   7        0.02       28.55     14.14 o 
  -4  12   7       25.67       39.16     10.95 o 
  -3  12   7       86.47       88.50     12.25 o 
  -2  12   7      176.84      221.80     16.40 o 
  -1  12   7      114.19      101.04     13.18 o 
   0  12   7      223.55      171.17     16.01 o 
   1  12   7       60.43       69.11     14.64 o 
   2  12   7       65.56       75.73     12.94 o 
   3  12   7      111.98      118.93     16.40 o 
   4  12   7        0.33       18.17     11.25 o 
   5  12   7       17.87        7.66     12.28 o 
   6  12   7       38.06       15.57     14.59 o 
  -5  13   7      127.93      146.97     34.82 o 
  -4  13   7      188.78      199.43     22.75 o 
  -3  13   7       35.04       35.92     10.25 o 
  -2  13   7       21.85        9.93      7.73 o 
  -1  13   7        0.03        4.96      6.96 o 
   0  13   7       50.63       22.06      8.12 o 
   1  13   7        4.81        2.43      7.24 o 
   2  13   7      238.56      236.48     53.30 o 
   3  13   7        3.48       -4.50      8.46 o 
   4  13   7      597.19      659.93     48.22 o 
   5  13   7        1.00       13.12     13.03 o 
   6  13   7       37.79       47.79     18.08 o 
  -4  14   7       30.06       21.76     22.95 o 
  -3  14   7       66.83       59.85     15.25 o 
  -2  14   7       55.65       31.22     10.78 o 
  -1  14   7        0.36        1.01      6.74 o 
   0  14   7       71.74       71.57     16.95 o 
   1  14   7        0.00       -5.62      6.66 o 
   2  14   7        8.43       14.01     13.09 o 
   3  14   7        7.58       14.02      9.97 o 
   4  14   7        5.82        1.34     10.42 o 
   5  14   7       21.97        7.92     13.18 o 
   6  14   7        0.16        5.91     13.80 o 
  -6  15   7        1.63        5.85     22.18 o 
  -5  15   7        0.00      -13.56     19.41 o 
  -4  15   7        8.97        9.45     12.63 o 
  -3  15   7       24.96       13.25     10.46 o 
  -2  15   7       81.45       34.03     18.79 o 
  -1  15   7       69.02       61.93     11.58 o 
   0  15   7      169.55      158.88     23.72 o 
   1  15   7        0.01       -3.82      7.32 o 
   2  15   7        0.00        5.27     16.64 o 
   3  15   7      134.90       92.28     16.01 o 
   4  15   7        6.24        5.77     10.89 o 
   5  15   7        0.33        1.48     12.81 o 
  -5  16   7       16.68       25.27     22.49 o 
  -4  16   7        1.33        8.79     18.95 o 
  -3  16   7        5.57       28.21     11.44 o 
  -2  16   7       38.49       28.94     11.18 o 
  -1  16   7      150.77      146.89     17.31 o 
   0  16   7      227.42      206.80     20.04 o 
   1  16   7       17.02        8.73      9.03 o 
   2  16   7       17.60        9.86     11.71 o 
   3  16   7       77.69       62.63     15.92 o 
   4  16   7       10.18        0.58     12.79 o 
   5  16   7        1.12       17.94     18.95 o 
  -5  17   7       10.33       27.42     26.19 o 
  -4  17   7        4.38       25.76     13.84 o 
  -3  17   7       27.27       48.68     20.64 o 
  -2  17   7        4.82        5.83      9.77 o 
  -1  17   7      166.07      126.84     24.50 o 
   0  17   7        0.00       11.89      8.20 o 
   1  17   7       35.26       27.24     10.77 o 
   2  17   7       12.83        5.83     20.80 o 
   3  17   7       33.50       24.38     11.89 o 
   4  17   7       74.59       79.81     32.97 o 
  -4  18   7        1.49        1.23     17.56 o 
  -3  18   7        3.93       41.29     18.79 o 
  -2  18   7       59.38       72.28     14.70 o 
  -1  18   7       35.59       35.12     11.55 o 
   0  18   7      106.94       69.46     14.17 o 
   1  18   7       14.17       37.03     18.95 o 
   2  18   7       10.02       20.18     11.31 o 
   3  18   7        8.16        4.93     10.64 o 
   4  18   7       13.90       15.47     13.17 o 
  -4  19   7        1.98       13.87     18.49 o 
  -3  19   7       16.49        9.24     17.25 o 
  -2  19   7        0.19       20.95     16.02 o 
  -1  19   7        3.88       -5.15      9.10 o 
   0  19   7        7.82       25.33     11.18 o 
   1  19   7        4.36        5.53     10.12 o 
   2  19   7        7.23       14.26     24.50 o 
   3  19   7        1.56       25.06     13.49 o 
  -3  20   7        3.22       -4.31     15.71 o 
  -2  20   7       11.86       16.95     17.87 o 
  -1  20   7       16.34       11.65     11.00 o 
   0  20   7        7.21        5.89     11.21 o 
   1  20   7       40.00       50.52     15.33 o 
   2  20   7       11.31        3.09     15.10 o 
  -1  21   7        1.33        2.77     16.02 o 
   0  21   7        0.01       -6.64      9.91 o 
   1  21   7        0.00        9.45     12.24 o 
  -8   0   8       17.18       39.44     25.88 o 
  -7   0   8        5.92       -1.85     16.02 o 
  -6   0   8       12.32        6.47     15.10 o 
  -5   0   8       66.96       62.55     21.57 o 
  -4   0   8        5.78      -10.48     10.48 o 
  -3   0   8       69.50       56.08     16.33 o 
  -2   0   8      718.28      744.18     32.06 o 
  -1   0   8       49.20       90.44     19.10 o 
   0   0   8      551.45      597.73     26.97 o 
   1   0   8        7.94        4.44      8.94 o 
   2   0   8      205.26      180.06     15.11 o 
   3   0   8     1170.81     1022.65     44.31 o 
   4   0   8        2.83       -0.31      7.98 o 
   5   0   8      310.36      357.10     44.68 o 
   6   0   8       30.99      -27.11     17.25 o 
   7   0   8       36.44       62.86     26.50 o 
  -8   1   8       54.32       41.12     17.21 o 
  -7   1   8       15.06       15.37     14.17 o 
  -6   1   8       18.71       23.77     12.40 o 
  -5   1   8        1.52        6.08     10.65 o 
  -4   1   8        0.69      -10.96      7.54 o 
  -3   1   8      160.39      161.40     12.39 o 
  -2   1   8       46.60       48.04      7.10 o 
  -1   1   8     1251.30     1320.84     35.42 o 
   0   1   8        1.16       20.65      4.28 o 
   1   1   8        0.08        6.23      3.77 o 
   2   1   8       30.41       29.53      5.62 o 
   3   1   8        2.14        8.62      5.72 o 
   4   1   8        2.64       -2.64     10.35 o 
   5   1   8      151.87      138.86     21.86 o 
   6   1   8        7.48       25.30     20.03 o 
   7   1   8       69.64       49.02     18.82 o 
  -8   2   8       26.39       25.42     17.29 o 
  -7   2   8        0.77       16.73     13.83 o 
  -6   2   8       11.14        0.99     11.14 o 
  -5   2   8        3.27        8.44     10.45 o 
  -4   2   8       19.60       25.59     10.43 o 
  -3   2   8        2.43        1.66      5.62 o 
  -2   2   8      123.16      151.17     11.46 o 
  -1   2   8      456.25      492.04     16.40 o 
   0   2   8        1.30        2.75      3.29 o 
   1   2   8      450.70      418.40     15.36 o 
   2   2   8      223.17      203.83     27.08 o 
   3   2   8      138.67      175.16     15.21 o 
   4   2   8       38.68       55.29     20.00 o 
   5   2   8        3.85       30.55      9.82 o 
   6   2   8       28.36       37.36     15.90 o 
   7   2   8       29.55       62.26     19.72 o 
  -8   3   8        0.17        9.98     14.91 o 
  -7   3   8        3.34        7.51     13.71 o 
  -6   3   8       45.37       40.58     15.23 o 
  -5   3   8       51.68       35.22     17.72 o 
  -4   3   8      431.37      450.45     30.94 o 
  -3   3   8       36.33       32.60      7.33 o 
  -2   3   8      204.64      236.31     14.40 o 
  -1   3   8      258.05      240.03     28.69 o 
   0   3   8      551.76      530.10     17.44 o 
   1   3   8        9.35        3.58      3.56 o 
   2   3   8        5.29        1.26      4.29 o 
   3   3   8       71.63       55.77      9.67 o 
   4   3   8        7.20        5.35     10.43 o 
   5   3   8      188.55      164.43     16.97 o 
   6   3   8       36.36       19.52     14.48 o 
   7   3   8        0.80        0.07     15.40 o 
  -8   4   8        0.13      -10.95     13.54 o 
  -7   4   8        0.29       -3.85     12.50 o 
  -6   4   8       18.05        6.86     12.09 o 
  -5   4   8      161.66      142.63     20.37 o 
  -4   4   8       24.81       48.02      8.89 o 
  -3   4   8      100.78      134.91     12.65 o 
  -2   4   8      221.28      209.33     13.80 o 
  -1   4   8       61.91      102.17     22.34 o 
   0   4   8       47.17       50.20     10.23 o 
   1   4   8       64.78       66.41      6.93 o 
   2   4   8       10.76        9.50      5.10 o 
   3   4   8     1526.51     1613.73     70.41 o 
   4   4   8        0.61       10.32      9.04 o 
   5   4   8       54.40       43.96     11.78 o 
   6   4   8        2.44        2.41     13.90 o 
   7   4   8       19.65       11.29     15.92 o 
  -8   5   8        0.13        8.02     15.33 o 
  -7   5   8        7.49       18.87     14.66 o 
  -6   5   8       89.65       97.16     35.43 o 
  -5   5   8        6.62       22.32     12.02 o 
  -4   5   8       27.39       12.16      7.33 o 
  -3   5   8        2.50       15.93      6.15 o 
  -2   5   8      319.17      323.82     24.76 o 
  -1   5   8      436.45      461.16     19.93 o 
   0   5   8       61.48       49.58      5.72 o 
   1   5   8       94.84       84.93      7.61 o 
   2   5   8      524.73      470.04     24.44 o 
   3   5   8        2.10        6.57      6.69 o 
   4   5   8       38.98       51.98     15.13 o 
   5   5   8      139.53      116.56     19.85 o 
   6   5   8      130.18      150.12     19.12 o 
   7   5   8      104.41      154.13     26.61 o 
  -8   6   8        2.41       -3.22     15.83 o 
  -7   6   8        0.01       11.15     14.27 o 
  -6   6   8       29.79       30.09     13.53 o 
  -5   6   8       41.00       43.15     14.12 o 
  -4   6   8      106.27      121.47     16.50 o 
  -3   6   8      145.72      122.07     12.33 o 
  -2   6   8      314.26      276.43     16.40 o 
  -1   6   8       19.05       13.33      5.23 o 
   0   6   8       35.62       35.29      6.57 o 
   1   6   8      573.58      606.88     20.40 o 
   2   6   8       48.03       52.74      8.74 o 
   3   6   8     1719.86     1675.15     66.76 o 
   4   6   8      190.96      228.62     21.64 o 
   5   6   8       18.43        4.16     11.33 o 
   6   6   8        7.89       19.17     13.82 o 
   7   6   8        1.16      -15.06     13.90 o 
  -8   7   8        5.57       16.33     25.27 o 
  -7   7   8        0.57       -3.59     12.80 o 
  -6   7   8        0.00       -1.99     12.29 o 
  -5   7   8       12.97       28.97     12.21 o 
  -4   7   8       76.55       85.27     15.67 o 
  -3   7   8        1.69       -0.03      5.82 o 
  -2   7   8      604.50      636.03     26.24 o 
  -1   7   8      101.10      124.87     11.11 o 
   0   7   8       61.51       80.58     11.80 o 
   1   7   8     1705.29     1591.46     49.63 o 
   2   7   8      305.00      286.14     20.47 o 
   3   7   8      394.21      415.26     27.07 o 
   4   7   8        0.05       -2.20     14.17 o 
   5   7   8       25.01       39.40     16.18 o 
   6   7   8       22.38       24.81     16.02 o 
   7   7   8       16.46       39.38     17.41 o 
  -7   8   8        1.05       -3.11     14.20 o 
  -6   8   8        9.78       -0.46     12.19 o 
  -5   8   8        0.00       10.55     11.21 o 
  -4   8   8        8.21        2.65      7.15 o 
  -3   8   8       67.81       68.99     10.54 o 
  -2   8   8       70.99       58.15      9.10 o 
  -1   8   8        1.28       11.82      5.98 o 
   0   8   8      565.96      493.29     25.71 o 
   1   8   8      428.50      460.16     24.94 o 
   2   8   8       95.22      121.33     14.16 o 
   3   8   8       19.11       28.44     16.79 o 
   4   8   8      112.54       91.82     16.10 o 
   5   8   8       28.95       50.59     18.02 o 
   6   8   8        4.78        5.14     13.28 o 
   7   8   8        2.73       -9.58     13.76 o 
  -7   9   8       21.22       89.66     32.04 o 
  -6   9   8        0.04       -7.56     12.28 o 
  -5   9   8        5.10       -3.07     10.73 o 
  -4   9   8        2.69        2.25      7.55 o 
  -3   9   8       10.05       -0.37      6.67 o 
  -2   9   8       14.13       26.75      7.73 o 
  -1   9   8      838.93      859.42     31.94 o 
   0   9   8       16.81        5.09     11.09 o 
   1   9   8       25.96       39.95     19.10 o 
   2   9   8      601.05      563.38     30.16 o 
   3   9   8      224.48      192.43     19.02 o 
   4   9   8       21.09       46.69     13.33 o 
   5   9   8        7.10       12.28     16.95 o 
   6   9   8       24.34       18.99     13.92 o 
   7   9   8       17.85       65.99     20.26 o 
  -7  10   8        0.72       53.30     27.42 o 
  -6  10   8       25.00       24.59     25.11 o 
  -5  10   8        9.00       -3.77     11.34 o 
  -4  10   8       49.72       46.75     10.74 o 
  -3  10   8        1.04       -7.23      6.13 o 
  -2  10   8      232.35      225.68     16.32 o 
  -1  10   8      102.61      108.26     11.62 o 
   0  10   8      257.48      231.98     45.91 o 
   1  10   8        9.55        0.34      7.25 o 
   2  10   8     1165.11     1162.36     50.10 o 
   3  10   8       76.04      114.07     26.81 o 
   4  10   8       20.58        4.62     10.18 o 
   5  10   8        0.29        5.02     11.84 o 
   6  10   8        5.27       11.34     13.39 o 
  -7  11   8        8.76       11.40     22.49 o 
  -6  11   8       10.71       42.83     23.11 o 
  -5  11   8        3.12        4.02     12.73 o 
  -4  11   8        1.11        4.67      8.12 o 
  -3  11   8       84.36       70.88     11.32 o 
  -2  11   8      134.69      125.85     13.40 o 
  -1  11   8       28.49       44.83     10.56 o 
   0  11   8        9.57        6.66     12.32 o 
   1  11   8       46.80       26.82      9.21 o 
   2  11   8      415.10      392.58     48.68 o 
   3  11   8       25.51       20.39     10.65 o 
   4  11   8       90.99      120.82     18.30 o 
   5  11   8        0.22        1.34     15.41 o 
   6  11   8      100.19      134.78     25.42 o 
  -7  12   8        2.27       32.97     26.50 o 
  -6  12   8       72.31       94.90     31.74 o 
  -5  12   8      130.70      141.48     21.44 o 
  -4  12   8        1.73        4.10      7.87 o 
  -3  12   8       18.32       25.44      9.33 o 
  -2  12   8       17.86       12.14      7.39 o 
  -1  12   8        0.66        8.68     10.78 o 
   0  12   8        5.50       22.90     13.40 o 
   1  12   8        6.26      -11.33      6.53 o 
   2  12   8       50.99       58.52     12.41 o 
   3  12   8        2.17        2.60      9.47 o 
   4  12   8       39.00       57.79     19.87 o 
   5  12   8        3.31        8.17     12.94 o 
   6  12   8       21.52       -0.65     13.99 o 
  -6  13   8        8.96       50.22     26.81 o 
  -5  13   8       21.94        9.86     13.67 o 
  -4  13   8      111.47       92.57     14.08 o 
  -3  13   8       19.65       13.04      8.35 o 
  -2  13   8        0.04        1.24      6.91 o 
  -1  13   8        4.68        6.30     10.78 o 
   0  13   8        1.21       -0.60      8.47 o 
   1  13   8      235.24      245.48     69.79 o 
   2  13   8        4.12       11.08      8.90 o 
   3  13   8        9.00      -12.10      9.40 o 
   4  13   8       23.61       22.00     12.50 o 
   5  13   8        2.88      -10.75     14.33 o 
  -5  14   8        0.45       39.44     27.42 o 
  -4  14   8        4.18       18.35      9.95 o 
  -3  14   8      122.98       95.41     14.19 o 
  -2  14   8      130.08      126.89     16.44 o 
  -1  14   8       50.76       57.91     12.30 o 
   0  14   8       34.45       45.42     11.65 o 
   1  14   8        4.49        4.48      8.12 o 
   2  14   8       74.23      105.13     16.52 o 
   3  14   8       10.61       11.03     10.13 o 
   4  14   8      117.04      138.97     20.31 o 
   5  14   8       27.10       27.73     14.56 o 
  -6  15   8        1.02        1.54     21.57 o 
  -4  15   8       49.09       53.25     14.78 o 
  -3  15   8        0.72       -0.53      8.82 o 
  -2  15   8       78.08       73.87     24.65 o 
  -1  15   8       56.39       43.01     11.75 o 
   0  15   8       16.55       24.83      9.68 o 
   1  15   8        8.13        3.65      8.78 o 
   2  15   8       36.86       36.82     12.08 o 
   3  15   8        0.50        1.44     17.87 o 
   4  15   8       40.62       35.07     14.49 o 
   5  15   8        4.86        5.11     12.53 o 
  -5  16   8        0.71        0.62     22.18 o 
  -4  16   8        5.37        0.27     12.17 o 
  -3  16   8        0.03        8.28     10.21 o 
  -2  16   8       31.92       33.54     22.18 o 
  -1  16   8       17.91       12.38     10.94 o 
   0  16   8       12.42       26.10     10.05 o 
   1  16   8       52.14       60.93     18.33 o 
   2  16   8       54.05       34.83     19.57 o 
   3  16   8       34.20       29.52     16.79 o 
   4  16   8       65.55       77.83     16.80 o 
  -5  17   8        0.06       -3.39     23.42 o 
  -4  17   8        0.45        3.70     14.48 o 
  -3  17   8        0.03        8.37      9.92 o 
  -2  17   8        2.06        5.63      9.58 o 
  -1  17   8        0.04       -6.59      8.12 o 
   0  17   8        4.13       -0.45      8.82 o 
   1  17   8      113.29       88.32     16.12 o 
   2  17   8       14.39       12.46     11.09 o 
   3  17   8        7.68        3.76     12.21 o 
   4  17   8       14.24        3.33     12.58 o 
  -4  18   8        0.22       -2.77     15.41 o 
  -3  18   8       21.74       22.80     17.25 o 
  -2  18   8        8.94       17.03     10.83 o 
  -1  18   8       22.42       15.21     12.48 o 
   0  18   8        0.27       -4.98      8.49 o 
   1  18   8        2.50       -5.86      8.95 o 
   2  18   8        0.10       -6.46     10.45 o 
   3  18   8        7.55        2.67     13.25 o 
  -3  19   8        6.37        4.31     15.71 o 
  -2  19   8       36.14       28.19     13.83 o 
  -1  19   8       45.87       34.01     12.85 o 
   0  19   8       51.56       44.56     13.71 o 
   1  19   8       79.88       63.43     18.18 o 
   2  19   8       24.49       19.04     12.80 o 
  -2  20   8        2.82       19.41     20.03 o 
  -1  20   8        3.76        8.63     11.55 o 
   0  20   8        0.67       -0.96     10.43 o 
   1  20   8        1.81       -0.67     10.99 o 
  -8   1   9        8.09       -0.51     16.79 o 
  -7   1   9        1.29        7.45     21.72 o 
  -6   1   9        3.34        3.30     12.30 o 
  -5   1   9       45.64       43.68     26.96 o 
  -4   1   9        0.28       -0.01     14.33 o 
  -3   1   9       21.37       11.74      9.46 o 
  -2   1   9      206.61      209.69     22.47 o 
  -1   1   9        7.68       14.13      4.40 o 
   0   1   9       18.84        8.90      4.05 o 
   1   1   9      507.48      672.62     22.06 o 
   2   1   9       50.82       62.40      7.69 o 
   3   1   9      147.63      144.71     11.35 o 
   4   1   9       43.05       41.67     10.59 o 
   5   1   9       30.91       24.10     13.07 o 
   6   1   9        0.06        7.06     13.92 o 
   7   1   9        1.19        9.72     16.52 o 
  -8   2   9        9.97        0.98     32.66 o 
  -7   2   9        0.47       -2.00     18.64 o 
  -6   2   9        2.09       14.74     12.63 o 
  -5   2   9        1.32       -1.05     12.17 o 
  -4   2   9        0.12      -17.25      8.63 o 
  -3   2   9      314.10      352.30     32.35 o 
  -2   2   9        0.96        2.57      4.82 o 
  -1   2   9       29.41       15.94      5.68 o 
   0   2   9       48.50       45.20      5.73 o 
   1   2   9       61.62       69.69      7.78 o 
   2   2   9       19.74       16.13      5.66 o 
   3   2   9        6.27       10.42      7.12 o 
   4   2   9       19.46       20.67      8.95 o 
   5   2   9        7.98       15.21     12.74 o 
   6   2   9        5.61       39.88     15.69 o 
   7   2   9       24.41       56.01     20.42 o 
  -8   3   9        3.98       15.41     16.34 o 
  -7   3   9        0.49       -7.02     11.93 o 
  -6   3   9       83.05      108.66     20.86 o 
  -5   3   9        2.75        7.68     10.89 o 
  -4   3   9      301.12      305.84     30.50 o 
  -3   3   9      289.17      326.88     24.41 o 
  -2   3   9        5.10        2.96      5.53 o 
  -1   3   9      130.38      144.96     11.53 o 
   0   3   9      148.60      184.92     17.54 o 
   1   3   9      476.47      400.85     17.26 o 
   2   3   9       62.40       59.05      9.00 o 
   3   3   9      690.01      681.53     40.95 o 
   4   3   9       65.00       63.20     11.71 o 
   5   3   9      215.92      215.10     36.52 o 
   6   3   9        3.51        7.92     15.41 o 
   7   3   9        0.01       19.22     16.74 o 
  -8   4   9        0.02       21.07     22.49 o 
  -7   4   9        3.49        6.26     13.16 o 
  -6   4   9       34.21       21.36     14.59 o 
  -5   4   9       62.40       53.16     20.18 o 
  -4   4   9       49.36       44.75     25.27 o 
  -3   4   9       95.68       86.16     13.10 o 
  -2   4   9        2.47       -5.30      7.47 o 
  -1   4   9        2.85        6.43      5.42 o 
   0   4   9       55.75       52.14      9.79 o 
   1   4   9        1.72        3.27      4.82 o 
   2   4   9        0.52        2.02      5.65 o 
   3   4   9      362.13      409.61     29.23 o 
   4   4   9       69.99       57.30     11.25 o 
   5   4   9       49.11       65.19     13.94 o 
   6   4   9       21.01       -3.38     12.72 o 
   7   4   9        4.05       20.20     17.72 o 
  -8   5   9        2.71       -3.60     15.16 o 
  -7   5   9        4.34       -1.14     12.64 o 
  -6   5   9        6.69       -5.95     12.94 o 
  -5   5   9        0.97        2.80     10.52 o 
  -4   5   9      294.39      355.12     21.75 o 
  -3   5   9       17.53       30.76     10.76 o 
  -2   5   9       76.91       93.11     20.64 o 
  -1   5   9      149.53      160.43     12.37 o 
   0   5   9        0.31        8.96      5.53 o 
   1   5   9        1.69        6.79      4.59 o 
   2   5   9       19.62       13.81      6.34 o 
   3   5   9       89.56       87.76     13.06 o 
   4   5   9       16.91       10.23      8.57 o 
   5   5   9      103.91      108.66     15.60 o 
   6   5   9        5.45       28.20     15.79 o 
   7   5   9       10.98        7.77     15.44 o 
  -7   6   9        2.94        5.18     14.30 o 
  -6   6   9        1.56      -17.01     10.43 o 
  -5   6   9        2.66       15.95     15.71 o 
  -4   6   9       13.63       16.47      9.99 o 
  -3   6   9        0.42       14.60      6.95 o 
  -2   6   9      973.65      938.17     34.91 o 
  -1   6   9      162.37      183.59     13.59 o 
   0   6   9      183.79      192.88     13.42 o 
   1   6   9      802.82      777.80     35.71 o 
   2   6   9      106.01      132.23     12.58 o 
   3   6   9      710.55      697.68     34.61 o 
   4   6   9       47.48       62.33     11.56 o 
   5   6   9       81.37       76.41     14.15 o 
   6   6   9       79.92       80.96     15.75 o 
   7   6   9        2.51       21.08     17.05 o 
  -7   7   9        4.13        7.05     15.61 o 
  -6   7   9       13.38        4.93     13.73 o 
  -5   7   9       10.17       -0.31     12.19 o 
  -4   7   9       21.39       34.87      9.96 o 
  -3   7   9       75.17       67.27     12.61 o 
  -2   7   9      581.79      517.30     23.73 o 
  -1   7   9       27.48       26.32      7.43 o 
   0   7   9      158.97      132.91     14.55 o 
   1   7   9      336.27      387.28     22.97 o 
   2   7   9       91.05       80.61     14.13 o 
   3   7   9       66.23       60.49     11.16 o 
   4   7   9       50.25       32.62     10.61 o 
   5   7   9       78.27       98.93     15.71 o 
   6   7   9        3.45       14.79     11.61 o 
  -7   8   9        2.87       16.65     16.71 o 
  -6   8   9        0.88       18.33     13.90 o 
  -5   8   9        2.53       -4.93      9.69 o 
  -4   8   9        3.15        3.02      7.16 o 
  -3   8   9        6.16       -2.05      6.62 o 
  -2   8   9      155.62      165.86     14.14 o 
  -1   8   9       74.60       65.70      9.76 o 
   0   8   9     3517.47     3366.69    118.73 o 
   1   8   9     1869.37     1777.72     91.05 o 
   2   8   9       81.58       69.79     10.54 o 
   3   8   9       99.09       92.40     39.44 o 
   4   8   9      134.64      121.63     31.58 o 
   5   8   9        3.13        5.16     11.71 o 
   6   8   9       11.13       -1.58     13.50 o 
  -7   9   9        5.66       -5.55     27.73 o 
  -6   9   9       15.79        5.21     13.95 o 
  -5   9   9        0.03       12.76     12.88 o 
  -4   9   9        2.91       -8.54      6.74 o 
  -3   9   9       74.50       86.51     17.92 o 
  -2   9   9      108.62      114.62     13.65 o 
  -1   9   9     1403.16     1416.28     74.63 o 
   0   9   9      210.54      272.88     20.59 o 
   1   9   9       27.12       16.81      8.34 o 
   2   9   9      820.31      789.22     38.45 o 
   3   9   9       48.19       35.99     11.52 o 
   4   9   9       99.46      119.62     25.57 o 
   5   9   9        5.18       -5.26     11.71 o 
   6   9   9        0.17       -4.30     13.80 o 
  -7  10   9        0.00        2.77     20.95 o 
  -6  10   9        2.91       -3.36     13.80 o 
  -5  10   9       12.28       10.66     20.49 o 
  -4  10   9       19.02       33.47     10.69 o 
  -3  10   9      290.52      324.09     23.98 o 
  -2  10   9       93.08       92.97     12.21 o 
  -1  10   9        0.40       11.45      8.17 o 
   0  10   9      620.14      624.27     32.03 o 
   1  10   9       11.57        8.07      8.03 o 
   2  10   9        6.59        5.07      8.37 o 
   3  10   9        5.56       14.92      9.48 o 
   4  10   9       65.90       53.71     14.65 o 
   5  10   9        1.66       14.27     12.72 o 
   6  10   9        5.83        7.71     14.58 o 
  -6  11   9       43.66       26.54     16.32 o 
  -5  11   9       11.49       12.63     10.40 o 
  -4  11   9       23.01       18.30      9.77 o 
  -3  11   9      297.27      365.42     28.83 o 
  -2  11   9        0.88       -5.11      6.45 o 
  -1  11   9       24.15        0.50      7.84 o 
   0  11   9       94.56       82.19     28.35 o 
   1  11   9       21.01       14.54      8.73 o 
   2  11   9      559.76      506.31     35.74 o 
   3  11   9        2.28        1.02     15.71 o 
   4  11   9      145.97      149.15     20.92 o 
   5  11   9      131.72      117.81     20.69 o 
   6  11   9        0.00        0.39     13.86 o 
  -6  12   9       11.15       29.58     25.57 o 
  -5  12   9        2.89        6.86      9.11 o 
  -4  12   9        4.97        4.32      8.09 o 
  -3  12   9        2.66       -1.07      6.88 o 
  -2  12   9        0.03       -3.81      6.80 o 
  -1  12   9      139.48      186.13     20.18 o 
   0  12   9       27.79       35.03     10.01 o 
   1  12   9       28.18       31.41     21.41 o 
   2  12   9        0.92      -10.67      7.46 o 
   3  12   9        1.16       -3.19     11.25 o 
   4  12   9        6.54       18.16     14.94 o 
   5  12   9       11.07        4.09     15.87 o 
  -6  13   9       15.89       18.18     25.27 o 
  -5  13   9       50.96       30.55     11.43 o 
  -4  13   9      121.06      122.95     29.63 o 
  -3  13   9        0.85        9.57      8.81 o 
  -2  13   9        2.45       -2.55      7.03 o 
  -1  13   9       57.07       78.25     13.68 o 
   0  13   9       90.02      123.86     15.86 o 
   1  13   9        1.13       -6.37      8.47 o 
   2  13   9      181.01      196.00     20.33 o 
   3  13   9       24.45       19.94     11.47 o 
   4  13   9       69.61       43.54     19.87 o 
   5  13   9       26.08       16.83     14.27 o 
  -5  14   9        5.02        3.26     13.15 o 
  -4  14   9        0.03        0.02      8.76 o 
  -3  14   9        3.37       10.42      8.73 o 
  -2  14   9       15.59       33.81     11.65 o 
  -1  14   9       43.32       50.69     12.24 o 
   0  14   9        8.64        8.63     12.32 o 
   1  14   9        3.05        7.94      8.90 o 
   2  14   9       13.95        8.09      9.52 o 
   3  14   9       10.41       15.61     10.99 o 
   4  14   9        0.00       -2.07     11.03 o 
   5  14   9        1.05       -0.62     19.41 o 
  -5  15   9        4.93        6.78     14.79 o 
  -4  15   9        0.79        9.87      9.26 o 
  -3  15   9        0.16       -8.07      8.28 o 
  -2  15   9        0.72       19.02     10.12 o 
  -1  15   9       20.32       26.79     11.01 o 
   0  15   9        4.67       16.32      9.03 o 
   1  15   9        1.41       -2.66      9.43 o 
   2  15   9        7.43       -0.92      9.77 o 
   3  15   9        6.26      -11.32      9.99 o 
   4  15   9        5.67       -9.44     10.73 o 
  -4  16   9        0.89        8.63     14.48 o 
  -3  16   9        5.51        1.80     10.52 o 
  -2  16   9       31.62       59.94     14.16 o 
  -1  16   9       14.54        4.67      9.30 o 
   0  16   9       28.16       26.70     11.05 o 
   1  16   9       45.49       63.75     14.12 o 
   2  16   9        1.87       17.45     10.79 o 
   3  16   9        2.83       10.25     23.88 o 
   4  16   9        0.04        4.05     12.21 o 
  -4  17   9       11.22        0.62     15.71 o 
  -3  17   9       57.34       72.17     16.80 o 
  -2  17   9        0.02        7.55      9.68 o 
  -1  17   9        6.82        3.15      9.68 o 
   0  17   9        1.28       12.21     10.13 o 
   1  17   9       20.84        5.71      9.99 o 
   2  17   9      113.21      122.28     38.05 o 
   3  17   9       18.85       43.05     14.43 o 
  -3  18   9        8.13        3.39     15.41 o 
  -2  18   9       12.00       12.76     14.17 o 
  -1  18   9        6.76        1.76      9.87 o 
   0  18   9        7.17       22.98     11.71 o 
   1  18   9        1.01       14.71     11.97 o 
   2  18   9        1.05       -6.58     13.87 o 
  -2  19   9        1.94        6.93     11.44 o 
  -1  19   9        0.03        9.54     10.95 o 
   0  19   9        0.79       -0.12      9.91 o 
   1  19   9       12.44       12.79     11.33 o 
  -7   0  10        3.58       11.40     20.95 o 
  -6   0  10       34.07       28.96     21.26 o 
  -5   0  10       26.58       29.27     19.72 o 
  -4   0  10      104.35       93.05     25.27 o 
  -3   0  10        0.67       20.64     14.79 o 
  -2   0  10       15.88       30.20     16.33 o 
  -1   0  10       23.56       24.03     14.79 o 
   0   0  10       40.98       22.29     12.32 o 
   1   0  10     1158.57     1171.59     48.61 o 
   2   0  10        0.08        8.52      7.81 o 
   3   0  10       20.94        7.20     10.21 o 
   4   0  10      145.40      168.85     30.50 o 
   5   0  10        5.18        0.92     16.02 o 
   6   0  10        6.82       -6.47     19.41 o 
  -7   1  10        3.45       -9.56     12.58 o 
  -6   1  10        2.00      -15.43     11.22 o 
  -5   1  10        0.62       -6.80     10.17 o 
  -4   1  10        2.84       14.03     10.45 o 
  -3   1  10       14.36       -2.25      9.52 o 
  -2   1  10        3.30       -3.04     13.09 o 
  -1   1  10       62.37       73.09      9.16 o 
   0   1  10       28.27       27.11      5.66 o 
   1   1  10       54.70       58.62      7.67 o 
   2   1  10      128.09      113.67     10.11 o 
   3   1  10       27.33       36.42      9.44 o 
   4   1  10       12.11       18.29     12.19 o 
   5   1  10       62.05       54.79     17.15 o 
   6   1  10        4.94       -3.96     14.30 o 
  -7   2  10        2.64       -5.01     13.83 o 
  -6   2  10        1.66       16.60     13.99 o 
  -5   2  10       12.09        6.77     12.43 o 
  -4   2  10       19.90        4.94     19.41 o 
  -3   2  10        1.29       -0.78      8.95 o 
  -2   2  10      143.90      148.73     21.11 o 
  -1   2  10      201.64      265.42     21.97 o 
   0   2  10        0.02        0.24      5.94 o 
   1   2  10        7.48        3.05      5.03 o 
   2   2  10      206.08      207.43     24.77 o 
   3   2  10       54.67       50.77     10.00 o 
   4   2  10        2.34        0.73      8.22 o 
   5   2  10        0.01       11.57     13.58 o 
   6   2  10        0.41        8.26     14.48 o 
  -7   3  10        0.76       -1.78     13.99 o 
  -6   3  10       13.17       25.84     14.39 o 
  -5   3  10        0.06        6.65     15.56 o 
  -4   3  10      112.80      129.11     20.22 o 
  -3   3  10       10.87       -0.71     10.63 o 
  -2   3  10        1.25       -7.81      4.97 o 
  -1   3  10      134.89      140.01     12.08 o 
   0   3  10        3.28       10.07      5.97 o 
   1   3  10      274.54      250.14     13.36 o 
   2   3  10        0.19        8.00      9.15 o 
   3   3  10       43.15       38.91      9.81 o 
   4   3  10      142.75      184.30     17.36 o 
   5   3  10       31.14       24.80     14.58 o 
   6   3  10        1.58        5.37     15.11 o 
  -7   4  10       24.73       18.40     20.49 o 
  -6   4  10       66.89       60.14     17.42 o 
  -5   4  10        9.03       24.41     13.32 o 
  -4   4  10       11.58       -1.07     10.99 o 
  -3   4  10       69.45       64.02     21.11 o 
  -2   4  10      280.83      282.27     41.75 o 
  -1   4  10      149.43      201.82     14.52 o 
   0   4  10      119.65      131.22     11.96 o 
   1   4  10       96.95      100.70     13.93 o 
   2   4  10        4.35       -1.86      5.69 o 
   3   4  10       28.14       16.19     11.07 o 
   4   4  10        8.93        2.64      8.54 o 
   5   4  10       21.76       49.47     14.78 o 
   6   4  10       41.40       39.81     18.27 o 
  -7   5  10        1.77       25.56     15.65 o 
  -6   5  10       54.85       28.06     16.32 o 
  -5   5  10       44.38       38.79     18.02 o 
  -4   5  10      480.05      489.36     35.18 o 
  -3   5  10      114.67      109.77     14.80 o 
  -2   5  10       82.16       87.52     11.18 o 
  -1   5  10        0.50        3.90      5.86 o 
   0   5  10       67.14       92.69     10.33 o 
   1   5  10       57.10       67.95     11.39 o 
   2   5  10        2.50        5.58      6.92 o 
   3   5  10      150.42      143.53     14.19 o 
   4   5  10      145.58      136.87     17.78 o 
   5   5  10       49.63       92.48     15.39 o 
   6   5  10        0.85       14.77     22.34 o 
  -7   6  10        6.74       18.48     27.58 o 
  -6   6  10        0.14      -10.38     13.24 o 
  -5   6  10       37.67       29.70     28.04 o 
  -4   6  10       35.51       39.83     13.83 o 
  -3   6  10      305.91      295.02     31.48 o 
  -2   6  10     1027.84     1067.05     39.62 o 
  -1   6  10       47.52       69.06     10.15 o 
   0   6  10       13.95       19.48      7.11 o 
   1   6  10      941.62     1006.45     44.10 o 
   2   6  10        9.99       11.49      6.74 o 
   3   6  10       87.77       97.37     13.13 o 
   4   6  10       86.22       86.20     13.44 o 
   5   6  10       91.00       69.96     24.98 o 
   6   6  10        9.83       -0.85     26.19 o 
  -7   7  10        1.75        0.89     15.33 o 
  -6   7  10        3.44        4.27     12.51 o 
  -5   7  10       47.27       49.09     18.02 o 
  -4   7  10       82.47       76.05     12.19 o 
  -3   7  10       39.06       19.45      8.46 o 
  -2   7  10      584.52      588.77     32.09 o 
  -1   7  10        2.28       18.74      7.76 o 
   0   7  10      240.02      245.03     51.61 o 
   1   7  10      338.50      365.63     24.47 o 
   2   7  10       42.49       17.11      9.02 o 
   3   7  10       85.24       85.14     12.18 o 
   4   7  10       38.87       35.89     11.08 o 
   5   7  10       97.59       82.38     23.14 o 
   6   7  10        0.03        4.03     11.49 o 
  -7   8  10        1.98       12.74     16.10 o 
  -6   8  10        0.12        7.27     13.29 o 
  -5   8  10       35.99       40.53     16.43 o 
  -4   8  10        5.39       11.77      8.99 o 
  -3   8  10        5.44       22.02      9.98 o 
  -2   8  10       94.04      121.81     13.51 o 
  -1   8  10      240.97      270.54     17.95 o 
   0   8  10      849.02      810.71     38.28 o 
   1   8  10      259.58      272.96     25.11 o 
   2   8  10       16.04       17.03      8.90 o 
   3   8  10       97.74       94.38     13.60 o 
   4   8  10       12.37        6.76      9.41 o 
   5   8  10       56.86       42.75     12.65 o 
   6   8  10       20.20       24.48     13.57 o 
  -6   9  10        1.68       12.70     15.40 o 
  -5   9  10        0.02        4.77      8.66 o 
  -4   9  10       13.73       15.87     13.62 o 
  -3   9  10       21.28       30.81      9.72 o 
  -2   9  10        1.47        4.72      6.53 o 
  -1   9  10     1129.80     1085.98     49.86 o 
   0   9  10        3.88       13.08      8.37 o 
   1   9  10       47.73       74.18     12.85 o 
   2   9  10       32.90       26.48     12.94 o 
   3   9  10       44.07       28.75     11.76 o 
   4   9  10       20.30        7.93     10.26 o 
   5   9  10       12.77        1.31     10.19 o 
   6   9  10       20.64       18.41     13.52 o 
  -6  10  10       11.28       -0.63     14.94 o 
  -5  10  10        0.48        5.49      9.16 o 
  -4  10  10        0.41        2.89      7.86 o 
  -3  10  10        9.81       12.67      7.82 o 
  -2  10  10        0.00        5.90      7.17 o 
  -1  10  10      289.83      268.38     43.29 o 
   0  10  10       50.23       48.64     13.25 o 
   1  10  10        5.96      -11.79      6.72 o 
   2  10  10      211.11      188.45     45.29 o 
   3  10  10      183.26      183.01     20.80 o 
   4  10  10        1.00       -4.01     10.35 o 
   5  10  10        1.57        9.48     13.86 o 
  -6  11  10        3.67      -18.79     13.83 o 
  -5  11  10       37.85       27.72     17.35 o 
  -4  11  10       26.98       31.73     11.26 o 
  -3  11  10      173.69      156.52     29.63 o 
  -2  11  10       30.15       44.44     10.38 o 
  -1  11  10       21.57       31.67     10.13 o 
   0  11  10       29.35       45.01     12.94 o 
   1  11  10       13.79        6.93      8.50 o 
   2  11  10        2.69        6.70      9.43 o 
   3  11  10        0.01        5.73     10.26 o 
   4  11  10        0.70        7.33     12.19 o 
   5  11  10       46.32       60.09     38.51 o 
  -6  12  10        1.45       -2.69     14.43 o 
  -5  12  10       37.24       50.90     13.75 o 
  -4  12  10        5.33       15.39     10.07 o 
  -3  12  10       62.73       67.68     13.23 o 
  -2  12  10       90.78       85.62     21.26 o 
  -1  12  10        2.69       -3.85      7.63 o 
   0  12  10       18.53       31.06     24.65 o 
   1  12  10        3.70        9.54      9.40 o 
   2  12  10        0.75        8.45      9.06 o 
   3  12  10       65.54       72.86     24.50 o 
   4  12  10        4.51       -2.77     12.42 o 
   5  12  10        0.60       -8.84     12.74 o 
  -5  13  10        5.31        7.32     10.33 o 
  -4  13  10        1.26        1.51      8.81 o 
  -3  13  10        4.25       -0.69      7.87 o 
  -2  13  10        2.18        6.58      9.25 o 
  -1  13  10       24.01       31.23     10.96 o 
   0  13  10        6.82        9.88      9.10 o 
   1  13  10        2.53        6.26      8.78 o 
   2  13  10        5.51       10.55     10.57 o 
   3  13  10        5.32       -7.35      9.61 o 
   4  13  10        0.99       -6.45     11.97 o 
  -5  14  10       23.74       16.44     11.97 o 
  -4  14  10        0.84       13.28     10.45 o 
  -3  14  10       13.65       23.68     11.09 o 
  -2  14  10        8.32        7.11      9.33 o 
  -1  14  10       19.59       25.05     10.99 o 
   0  14  10       34.28       38.96     14.02 o 
   1  14  10       15.43        6.93     21.57 o 
   2  14  10       91.25      126.22     35.59 o 
   3  14  10      123.64      128.86     29.89 o 
   4  14  10       15.77        7.74     22.80 o 
  -4  15  10        0.09        5.01     10.71 o 
  -3  15  10        0.01        6.13     10.55 o 
  -2  15  10       18.40        4.62      9.37 o 
  -1  15  10        9.62       10.97      9.78 o 
   0  15  10       27.26       45.96     12.72 o 
   1  15  10        0.18        5.08     10.48 o 
   2  15  10        0.96        2.57     10.21 o 
   3  15  10        7.69        1.39     11.71 o 
  -4  16  10        2.91      -17.81     13.09 o 
  -3  16  10        5.40        4.79     11.10 o 
  -2  16  10        0.08        3.24     10.02 o 
  -1  16  10        0.09        2.88      9.03 o 
   0  16  10       65.94       92.74     18.79 o 
   1  16  10       15.28       24.53     11.96 o 
   2  16  10       22.87       31.12     17.87 o 
   3  16  10        4.53       -2.26     11.86 o 
  -3  17  10        2.21        3.05     13.25 o 
  -2  17  10       13.83       18.57     18.64 o 
  -1  17  10        3.72        3.63     10.13 o 
   0  17  10        7.54        9.75     11.32 o 
   1  17  10        0.28       14.34     15.71 o 
   2  17  10        0.45      -10.63     10.77 o 
  -2  18  10        1.46        5.78     10.43 o 
  -1  18  10        0.14        4.15     10.35 o 
   0  18  10        0.13       -1.01      9.39 o 
   1  18  10        0.01       15.35     15.25 o 
  -7   1  11        0.05       -0.76     14.64 o 
  -6   1  11       41.11       66.57     18.05 o 
  -5   1  11        0.24      -18.72      9.36 o 
  -4   1  11       29.88       41.18     29.73 o 
  -3   1  11        0.18      -11.37      8.90 o 
  -2   1  11       53.84       67.09     15.33 o 
  -1   1  11        7.20        5.00     10.65 o 
   0   1  11        0.04       -5.22      6.08 o 
   1   1  11       33.24       16.42      6.05 o 
   2   1  11       83.31       67.46      9.19 o 
   3   1  11      185.68      177.33     16.06 o 
   4   1  11       37.51       54.58     15.01 o 
   5   1  11        0.21        0.19     16.02 o 
   6   1  11        0.83       22.32     19.57 o 
  -7   2  11        1.34       -4.55     14.37 o 
  -6   2  11        4.34       10.72     13.07 o 
  -5   2  11        0.64        2.45     12.05 o 
  -4   2  11       35.49       33.12     13.46 o 
  -3   2  11        0.11      -11.43     10.01 o 
  -2   2  11       95.52       97.76     16.95 o 
  -1   2  11      328.74      343.20     32.81 o 
   0   2  11       14.27       27.62      7.53 o 
   1   2  11        0.76        3.94      6.39 o 
   2   2  11        8.16       -1.94      6.09 o 
   3   2  11      151.30      194.58     16.59 o 
   4   2  11       23.80       17.63     12.94 o 
   5   2  11       13.47        8.09     19.57 o 
   6   2  11        0.42        8.21     15.21 o 
  -7   3  11        6.21       10.26     18.79 o 
  -6   3  11      138.13      163.22     28.04 o 
  -5   3  11       27.73       30.37     14.49 o 
  -4   3  11      110.38      122.90     20.79 o 
  -3   3  11       20.10       12.15     10.21 o 
  -2   3  11        0.76      -11.23      9.17 o 
  -1   3  11       39.11       34.08     10.12 o 
   0   3  11       18.82       23.91      7.86 o 
   1   3  11        5.10       12.28      7.39 o 
   2   3  11      348.38      334.22     19.55 o 
   3   3  11       43.91       30.15      9.52 o 
   4   3  11       99.82       68.45     13.93 o 
   5   3  11       19.29       44.67     16.10 o 
   6   3  11        1.39      -26.77     13.39 o 
  -7   4  11       10.93       13.68     15.30 o 
  -6   4  11       77.18       66.40     20.80 o 
  -5   4  11       36.18       44.83     16.66 o 
  -4   4  11      118.34      154.03     22.29 o 
  -3   4  11        0.21        0.01      9.91 o 
  -2   4  11       47.84       40.66     13.71 o 
  -1   4  11       10.37       10.62      7.22 o 
   0   4  11      139.87      152.26     13.59 o 
   1   4  11       95.16       73.62     12.66 o 
   2   4  11      102.44       69.74     10.10 o 
   3   4  11      104.98      112.72     17.78 o 
   4   4  11       28.56       25.70     11.58 o 
   5   4  11       98.71       95.32     20.23 o 
   6   4  11        0.51        6.44     15.46 o 
  -7   5  11        2.66       12.75     15.84 o 
  -6   5  11       10.50       15.10     15.65 o 
  -5   5  11       42.96       40.02     15.99 o 
  -4   5  11      404.46      363.49    119.24 o 
  -3   5  11       36.65       19.78     12.37 o 
  -2   5  11        1.81       12.06      7.91 o 
  -1   5  11       82.90      107.87     12.15 o 
   0   5  11       89.71       61.77     10.11 o 
   1   5  11       16.66        9.30      8.27 o 
   2   5  11        5.95       -1.12     10.32 o 
   3   5  11       50.38       56.42     11.00 o 
   4   5  11        8.77       16.92      9.93 o 
   5   5  11       11.76       11.67     11.17 o 
   6   5  11        2.11       21.81     15.40 o 
  -7   6  11        5.95       -1.25     16.64 o 
  -6   6  11        3.68        8.57     15.25 o 
  -5   6  11        0.95        7.25     13.40 o 
  -4   6  11        1.43        2.64     12.37 o 
  -3   6  11        0.03        7.87     14.48 o 
  -2   6  11      547.70      537.81     31.09 o 
  -1   6  11      650.92      682.85     56.27 o 
   0   6  11        6.53       12.12      7.22 o 
   1   6  11       86.70       80.03     12.94 o 
   2   6  11      130.88       92.02     28.04 o 
   3   6  11       73.90       73.90     12.02 o 
   4   6  11       26.88       50.73     11.94 o 
   5   6  11        0.19        5.04     10.52 o 
  -6   7  11        0.54       32.44     17.08 o 
  -5   7  11        8.40       -7.24     13.24 o 
  -4   7  11       19.65       40.21     16.12 o 
  -3   7  11       17.24       12.89     12.92 o 
  -2   7  11       20.50       10.03      7.76 o 
  -1   7  11      295.76      313.37     19.80 o 
   0   7  11      154.87      176.45     26.50 o 
   1   7  11       16.10       13.06     11.71 o 
   2   7  11      153.67      138.02     20.18 o 
   3   7  11        2.15      -17.01      8.50 o 
   4   7  11        0.57        3.46      9.60 o 
   5   7  11        6.29       10.41     11.48 o 
  -6   8  11        3.27        3.50     14.83 o 
  -5   8  11        0.10      -18.13     13.56 o 
  -4   8  11       57.36       99.88     20.58 o 
  -3   8  11        5.02        3.14      7.82 o 
  -2   8  11      297.29      267.55     19.13 o 
  -1   8  11       91.02      104.16     15.69 o 
   0   8  11       13.56       18.20      8.50 o 
   1   8  11      573.78      498.81     29.76 o 
   2   8  11        0.62        2.65      9.86 o 
   3   8  11      174.27      170.34     20.36 o 
   4   8  11       10.48       -4.31     10.51 o 
   5   8  11       16.58       17.08     11.90 o 
  -6   9  11        0.00       26.59     16.45 o 
  -5   9  11        8.40        3.95     14.36 o 
  -4   9  11        4.20        8.80      8.18 o 
  -3   9  11       70.38       57.35     12.01 o 
  -2   9  11       62.85       64.83     16.96 o 
  -1   9  11      183.26      168.12     18.06 o 
   0   9  11        0.38        8.34      8.15 o 
   1   9  11       67.87       63.80     13.02 o 
   2   9  11        4.71       -1.61      8.50 o 
   3   9  11        1.43       -9.00      8.72 o 
   4   9  11        0.34        1.53     10.87 o 
   5   9  11       18.84       23.85     12.72 o 
  -6  10  11        3.05       34.06     18.47 o 
  -5  10  11        3.16        2.77     13.68 o 
  -4  10  11       11.45        8.94      8.78 o 
  -3  10  11       81.84      104.49     14.87 o 
  -2  10  11       57.61       82.89     12.96 o 
  -1  10  11      210.07      147.11     17.72 o 
   0  10  11       11.00       29.29     10.01 o 
   1  10  11      109.74      107.82     16.22 o 
   2  10  11       13.90       14.02     11.55 o 
   3  10  11       11.36        1.82     10.31 o 
   4  10  11       22.66       12.85     13.02 o 
   5  10  11       21.56       38.79     16.67 o 
  -5  11  11        0.00        2.67     13.90 o 
  -4  11  11        0.66       19.77     11.10 o 
  -3  11  11      422.37      434.85     48.75 o 
  -2  11  11       28.01       54.18     23.26 o 
  -1  11  11        5.59       14.16      9.16 o 
   0  11  11      263.35      240.45     21.88 o 
   1  11  11      174.08      202.80     32.35 o 
   2  11  11        2.44        1.35      8.71 o 
   3  11  11       30.07       17.71     34.35 o 
   4  11  11        9.09       13.49     13.51 o 
  -5  12  11       62.34       50.23     13.70 o 
  -4  12  11        0.71       15.34      9.61 o 
  -3  12  11        0.44        8.92      9.79 o 
  -2  12  11        0.50        5.89      9.25 o 
  -1  12  11        5.19        6.70      9.55 o 
   0  12  11        6.33       14.79      9.43 o 
   1  12  11       70.79       61.93     14.60 o 
   2  12  11        0.00        9.59      9.90 o 
   3  12  11        0.01        8.32     14.94 o 
   4  12  11       76.92       87.41     23.26 o 
  -5  13  11       33.82       40.97     12.69 o 
  -4  13  11        0.08       -2.24      9.37 o 
  -3  13  11       47.16       22.17     11.54 o 
  -2  13  11        1.95       -5.68      8.07 o 
  -1  13  11       18.58       21.66     10.40 o 
   0  13  11       33.38       15.64      9.28 o 
   1  13  11       11.22        4.80      8.95 o 
   2  13  11       12.75       15.42     10.99 o 
   3  13  11       33.16       43.80     14.81 o 
  -4  14  11       17.64       23.43     12.50 o 
  -3  14  11        0.01        8.73     12.48 o 
  -2  14  11        5.05        4.50      9.55 o 
  -1  14  11        5.43       11.54      9.65 o 
   0  14  11        3.03        0.55      9.62 o 
   1  14  11       18.16       11.57     15.87 o 
   2  14  11        0.02        1.72     10.29 o 
   3  14  11       41.09       55.96     16.20 o 
  -3  15  11        2.88       18.23     11.84 o 
  -2  15  11       24.07       61.75     15.25 o 
  -1  15  11        3.04       15.14     10.51 o 
   0  15  11        9.28       31.49     17.56 o 
   1  15  11       44.15       43.58     17.25 o 
   2  15  11        8.85       39.05     13.10 o 
  -3  16  11        7.28        1.20     11.39 o 
  -2  16  11       13.49        7.82     17.56 o 
  -1  16  11        0.06       10.14     10.12 o 
   0  16  11        1.15       22.82     12.58 o 
   1  16  11       26.70       40.93     14.26 o 
  -1  17  11       21.84       24.13     12.71 o 
   0  17  11        0.10        7.21     11.36 o 
  -6   0  12        1.05       19.72     21.26 o 
  -5   0  12        3.21       -1.23     17.25 o 
  -4   0  12        0.49       14.48     16.64 o 
  -3   0  12        4.24        0.31     16.33 o 
  -2   0  12        2.51        0.92     15.71 o 
  -1   0  12       12.50      -13.56     13.56 o 
   0   0  12      678.89      719.75     56.38 o 
   1   0  12      304.13      238.17     33.58 o 
   2   0  12      101.30       74.69     14.39 o 
   3   0  12        0.24       16.33     14.48 o 
   4   0  12       31.94       22.49     18.49 o 
   5   0  12        5.17       22.49     19.41 o 
  -6   1  12       60.88       42.96     28.81 o 
  -5   1  12        0.33        3.57     13.82 o 
  -4   1  12        8.45        3.16     12.55 o 
  -3   1  12       37.84       13.96     28.81 o 
  -2   1  12       21.04       -1.65     11.22 o 
  -1   1  12      127.21      118.18     19.49 o 
   0   1  12      161.17      174.31     21.46 o 
   1   1  12       20.86       24.29      8.99 o 
   2   1  12      195.61      154.98     17.43 o 
   3   1  12       24.49       22.66     10.92 o 
   4   1  12       22.85        3.10     11.10 o 
   5   1  12       27.56       39.13     15.69 o 
  -6   2  12        3.49        7.15     15.36 o 
  -5   2  12        1.30       11.74     13.80 o 
  -4   2  12       19.69        7.10     12.96 o 
  -3   2  12        0.64       -9.98     11.31 o 
  -2   2  12       61.20       60.63     16.22 o 
  -1   2  12        0.12        9.30     11.89 o 
   0   2  12       27.65       13.49      8.41 o 
   1   2  12       78.78      113.77     20.42 o 
   2   2  12        4.39       -1.21      6.84 o 
   3   2  12        4.20       14.71     10.80 o 
   4   2  12        0.90       11.33     11.87 o 
   5   2  12       59.65       67.96     17.83 o 
  -6   3  12       68.59      111.91     28.04 o 
  -5   3  12       14.37        8.21     12.80 o 
  -4   3  12       25.90       19.54     13.76 o 
  -3   3  12       65.75       51.17     15.55 o 
  -2   3  12        6.11       15.96     17.10 o 
  -1   3  12        1.40        1.45     11.40 o 
   0   3  12       46.18       20.85      8.64 o 
   1   3  12       89.54       98.77     14.65 o 
   2   3  12       69.60       88.92     15.25 o 
   3   3  12        1.00       -0.38      8.37 o 
   4   3  12        1.48        2.03     10.40 o 
   5   3  12       16.71       42.21     16.05 o 
  -6   4  12       27.14       52.86     19.14 o 
  -5   4  12       43.02       32.29     26.19 o 
  -4   4  12      124.46      211.24     27.12 o 
  -3   4  12       84.48       78.06     25.11 o 
  -2   4  12        0.98      -13.21      9.90 o 
  -1   4  12        9.30       18.05     11.97 o 
   0   4  12       43.52       32.96      9.44 o 
   1   4  12      117.87      112.64     15.62 o 
   2   4  12       44.29       39.70     15.10 o 
   3   4  12        0.02        0.03      7.70 o 
   4   4  12       15.47       14.61      9.72 o 
   5   4  12       37.26       18.33     15.69 o 
  -6   5  12       10.74       22.08     16.27 o 
  -5   5  12       14.00       -0.79     12.88 o 
  -4   5  12      237.56      280.51     29.94 o 
  -3   5  12      131.19      152.25     22.44 o 
  -2   5  12       19.84        9.13     11.49 o 
  -1   5  12        2.96        5.08      7.24 o 
   0   5  12       10.56        9.51      8.29 o 
   1   5  12       13.72       11.31     11.86 o 
   2   5  12        4.15       16.82     19.87 o 
   3   5  12      148.21      159.77     31.12 o 
   4   5  12        8.46       19.89     10.25 o 
   5   5  12        0.04        5.17     13.55 o 
  -6   6  12        0.07       13.81     17.14 o 
  -5   6  12        0.71       14.20     14.81 o 
  -4   6  12       30.13       20.64     20.49 o 
  -3   6  12       13.34       18.51     15.56 o 
  -2   6  12       54.63       82.28     18.19 o 
  -1   6  12       11.14       36.68     10.05 o 
   0   6  12       50.84       62.53     12.51 o 
   1   6  12        0.87       11.00     16.18 o 
   2   6  12       10.60        2.24      8.87 o 
   3   6  12       36.04       31.59     12.33 o 
   4   6  12       25.55       -1.04     13.25 o 
   5   6  12        0.25        1.04     12.71 o 
  -6   7  12        3.42       -1.42     16.35 o 
  -5   7  12        0.32       12.48     23.26 o 
  -4   7  12        3.25       -3.53     12.95 o 
  -3   7  12       30.50       38.83     14.76 o 
  -2   7  12       41.76       53.01     11.37 o 
  -1   7  12        8.12        0.56      7.73 o 
   0   7  12      117.11      112.79     15.21 o 
   1   7  12      109.04       85.06     14.02 o 
   2   7  12        0.31       -4.31      8.49 o 
   3   7  12       16.87       18.27     19.57 o 
   4   7  12        7.72       -3.85     11.11 o 
   5   7  12        0.43       -9.39     10.76 o 
  -6   8  12        0.51       22.73     18.17 o 
  -5   8  12        8.72       18.66     16.34 o 
  -4   8  12       31.95       58.24     18.99 o 
  -3   8  12       21.11       15.57     18.18 o 
  -2   8  12        3.23      -12.57      6.85 o 
  -1   8  12       32.20        7.63      9.12 o 
   0   8  12       57.48       80.42     40.98 o 
   1   8  12        6.49        0.90     19.10 o 
   2   8  12        0.01        6.30      9.12 o 
   3   8  12       34.18        8.93     10.70 o 
   4   8  12        0.04      -11.16     11.45 o 
  -5   9  12        1.78        2.77     15.10 o 
  -4   9  12        1.47       25.26     14.95 o 
  -3   9  12       78.37       66.13     23.12 o 
  -2   9  12        1.45       -3.01      7.82 o 
  -1   9  12      202.67      183.55     19.78 o 
   0   9  12        1.06        1.34      8.20 o 
   1   9  12       13.97       22.88     11.22 o 
   2   9  12       36.74       47.60     13.07 o 
   3   9  12       11.91       -2.18     10.74 o 
   4   9  12        4.47        9.26     12.83 o 
  -5  10  12        0.02        5.39     13.72 o 
  -4  10  12       33.98       60.30     18.80 o 
  -3  10  12       10.64        6.56      9.29 o 
  -2  10  12       56.32       79.83     32.66 o 
  -1  10  12      114.35      134.18     27.88 o 
   0  10  12        0.66       -5.29     15.87 o 
   1  10  12       15.13       45.70     12.73 o 
   2  10  12       83.69       75.62     19.41 o 
   3  10  12       39.98       57.91     15.89 o 
   4  10  12        0.86       32.63     19.57 o 
  -5  11  12        1.28       21.38     16.21 o 
  -4  11  12        0.15       18.81     14.82 o 
  -3  11  12      151.23      111.24     33.74 o 
  -2  11  12        3.26       10.30     10.03 o 
  -1  11  12        6.21       -8.53      8.95 o 
   0  11  12        2.87       20.96     10.51 o 
   1  11  12        0.14       -1.68      8.50 o 
   2  11  12        0.46        8.29     11.71 o 
   3  11  12      142.55      203.70     24.07 o 
  -4  12  12        6.65        3.69     11.84 o 
  -3  12  12       88.15      100.34     18.51 o 
  -2  12  12        8.69        4.22      9.04 o 
  -1  12  12        0.83       10.05     13.71 o 
   0  12  12        1.32        3.32      9.97 o 
   1  12  12        0.62        5.48     10.44 o 
   2  12  12        2.53        7.44     11.65 o 
   3  12  12        4.53       -0.39     11.74 o 
  -4  13  12       10.93        6.13     12.08 o 
  -3  13  12       17.01        6.76     10.87 o 
  -2  13  12       18.68       11.05     11.27 o 
  -1  13  12       78.08       82.89     22.03 o 
   0  13  12        4.48       11.49      9.99 o 
   1  13  12       22.29       23.72     11.09 o 
   2  13  12       18.76       14.92     12.61 o 
  -3  14  12        3.65       -2.69     14.48 o 
  -2  14  12       37.48       24.66     26.81 o 
  -1  14  12       38.27       55.61     15.25 o 
   0  14  12        2.83       18.82     10.92 o 
   1  14  12       34.59       52.09     14.48 o 
   2  14  12        0.02       -9.80     10.55 o 
  -2  15  12        7.13       16.59     12.32 o 
  -1  15  12       12.41       16.91     11.92 o 
   0  15  12       21.78       24.65     18.18 o 
   1  15  12        7.62        0.66     17.87 o 
  -6   1  13        6.82      -12.63     13.47 o 
  -5   1  13       14.07       16.72     18.95 o 
  -4   1  13        3.80       18.02     18.95 o 
  -3   1  13        0.35       -4.53     12.14 o 
  -2   1  13        1.83        8.92     13.94 o 
  -1   1  13       73.32       63.71     18.79 o 
   0   1  13       44.29       56.36     16.55 o 
   1   1  13       67.47       38.42     24.96 o 
   2   1  13        3.54      -12.10     14.17 o 
   3   1  13       39.30       51.90     14.79 o 
   4   1  13       12.49       19.94     13.39 o 
  -6   2  13        0.08       30.40     18.62 o 
  -5   2  13        0.56        6.29     14.52 o 
  -4   2  13        3.25        1.20     13.73 o 
  -3   2  13       27.55       18.77     27.88 o 
  -2   2  13       60.90       68.36     17.54 o 
  -1   2  13       41.06       40.57     21.57 o 
   0   2  13       88.54       83.22     18.92 o 
   1   2  13       12.79       27.47     11.09 o 
   2   2  13        7.44       10.44     11.09 o 
   3   2  13       54.17       53.61     17.87 o 
   4   2  13       42.10       32.20     26.04 o 
  -6   3  13       80.80       94.89     23.31 o 
  -5   3  13       56.06       64.86     20.35 o 
  -4   3  13        1.91       -1.01     13.07 o 
  -3   3  13       20.53       25.41     14.37 o 
  -2   3  13       74.35      101.34     19.77 o 
  -1   3  13        3.00        3.85     13.50 o 
   0   3  13       15.08       12.74     13.64 o 
   1   3  13        6.89        3.70     12.63 o 
   2   3  13       51.41       36.04     16.02 o 
   3   3  13        7.30       -8.75      9.74 o 
   4   3  13        5.58        4.58     11.76 o 
  -5   4  13        0.03       -0.04     13.69 o 
  -4   4  13        5.94       11.98     15.00 o 
  -3   4  13       31.14       -2.18     13.12 o 
  -2   4  13      126.90      183.48     24.94 o 
  -1   4  13        3.30       27.55     13.50 o 
   0   4  13        0.87       -7.09     15.41 o 
   1   4  13       55.00       44.05     12.33 o 
   2   4  13        2.62       -3.80     10.17 o 
   3   4  13       24.84       32.70     13.27 o 
   4   4  13        0.05       20.34     17.56 o 
  -5   5  13       19.50        6.34     34.66 o 
  -4   5  13        1.18        4.07     14.72 o 
  -3   5  13        6.04        0.13     13.85 o 
  -2   5  13        2.07       10.80     14.14 o 
  -1   5  13        0.72        6.38     15.10 o 
   0   5  13        0.20       -7.55      7.93 o 
   1   5  13        3.21       22.27     10.32 o 
   2   5  13       23.98       22.26     10.96 o 
   3   5  13        0.05        9.49     11.23 o 
   4   5  13        0.74       21.26     18.79 o 
  -5   6  13        2.93       -3.27     14.65 o 
  -4   6  13       12.51       15.18     15.67 o 
  -3   6  13        0.04        1.00     13.46 o 
  -2   6  13        3.13       -3.75     20.03 o 
  -1   6  13      151.17      156.96     22.81 o 
   0   6  13        1.04        7.61      8.71 o 
   1   6  13       19.96       19.84     10.19 o 
   2   6  13       14.69       14.34     10.19 o 
   3   6  13       20.78       28.78     12.37 o 
   4   6  13        5.83       19.46     14.21 o 
  -5   7  13        0.83        7.29     16.12 o 
  -4   7  13        0.35        8.63     15.33 o 
  -3   7  13        4.05       10.26     14.47 o 
  -2   7  13        5.63        8.66     13.47 o 
  -1   7  13        0.62       19.19     10.29 o 
   0   7  13       19.55       28.98     11.45 o 
   1   7  13       78.97       71.18     20.34 o 
   2   7  13        0.10       16.89     16.48 o 
   3   7  13        5.56       -5.85     10.43 o 
   4   7  13        0.60        1.76     16.02 o 
  -5   8  13        0.40        7.11     16.80 o 
  -4   8  13       23.03       11.11     15.71 o 
  -3   8  13       67.18      100.57     21.57 o 
  -2   8  13       20.87       16.43     15.14 o 
  -1   8  13       11.41       14.09      9.80 o 
   0   8  13       32.21       27.59     11.84 o 
   1   8  13        0.36        7.30      9.71 o 
   2   8  13        6.45        6.82     10.43 o 
   3   8  13        0.01       -4.92     14.33 o 
  -4   9  13        1.34       18.27     16.71 o 
  -3   9  13       31.15       45.26     17.92 o 
  -2   9  13       26.24       30.82     12.06 o 
  -1   9  13        2.45        7.51      9.63 o 
   0   9  13       16.78       23.99     10.87 o 
   1   9  13       46.73       66.24     13.98 o 
   2   9  13        9.94       20.63     12.18 o 
   3   9  13        5.59       14.98     12.06 o 
  -4  10  13        3.62       27.02     41.13 o 
  -3  10  13        1.09       -2.77     16.95 o 
  -2  10  13        2.11       -6.67     15.87 o 
  -1  10  13        2.14       24.72     12.63 o 
   0  10  13       30.22       10.65     10.80 o 
   1  10  13       95.22       87.61     32.51 o 
   2  10  13       54.47       41.64     13.83 o 
   3  10  13       16.50        7.63     23.88 o 
  -3  11  13       51.96       48.07     24.65 o 
  -2  11  13        4.41        5.43     10.64 o 
  -1  11  13       39.76       35.95     22.95 o 
   0  11  13        1.19        7.82     14.64 o 
   1  11  13        4.51       15.09     11.39 o 
   2  11  13       37.51       36.33     14.08 o 
  -3  12  13        0.49        8.60     26.04 o 
  -2  12  13        8.06       16.92     11.74 o 
  -1  12  13       20.54       16.09     10.81 o 
   0  12  13        7.25        4.65      9.68 o 
   1  12  13        7.34       16.90     12.17 o 
   2  12  13       19.65       22.66     17.25 o 
  -2  13  13        0.59        4.67     10.80 o 
  -1  13  13        0.15        5.34     27.58 o 
   0  13  13        2.25        5.41     11.25 o 
   1  13  13       31.44       46.28     14.87 o 
  -5   0  14        1.42       -8.63     22.18 o 
  -4   0  14       15.05       30.20     24.03 o 
  -3   0  14       10.80       51.46     25.57 o 
  -2   0  14      100.85      114.62     32.66 o 
  -1   0  14        8.76       10.17     21.88 o 
   0   0  14        3.65      -10.17     17.87 o 
   1   0  14      220.36      213.83     38.82 o 
  -5   1  14        2.90       17.73     16.67 o 
  -4   1  14       15.20       40.37     17.32 o 
  -3   1  14        5.54        8.87     26.50 o 
  -2   1  14       64.28       91.63     20.55 o 
  -1   1  14       43.62       25.83     20.18 o 
   0   1  14       32.53        6.39     15.01 o 
   1   1  14       20.13        2.46     20.64 o 
   3   1  14        7.05       24.03     16.95 o 
  -5   2  14        1.32       11.34     14.57 o 
  -4   2  14        1.72      -18.94     13.71 o 
  -3   2  14        4.85       39.04     16.98 o 
  -2   2  14        6.12        9.99     15.77 o 
  -1   2  14      102.61       99.53     21.20 o 
   0   2  14       32.38       82.59     31.43 o 
   1   2  14        4.61        1.85     17.87 o 
   2   2  14        4.00       -7.70     20.03 o 
   3   2  14        0.62        5.85     15.10 o 
  -5   3  14        0.49       -5.94     21.88 o 
  -4   3  14        0.00      -27.14     15.25 o 
  -3   3  14       58.83       37.82     17.24 o 
  -2   3  14        0.00        5.08     13.94 o 
  -1   3  14       19.76       24.60     16.54 o 
   0   3  14       47.37       45.29     23.11 o 
   1   3  14       39.72       50.53     21.88 o 
   2   3  14        0.04        8.87     10.66 o 
   3   3  14        1.35       -7.39     14.79 o 
  -5   4  14       11.21      -15.67     18.64 o 
  -4   4  14        7.13       30.93     31.74 o 
  -3   4  14        9.41        0.03     13.46 o 
  -2   4  14        5.52        5.20     18.95 o 
  -1   4  14        1.40      -15.86     13.33 o 
   0   4  14       18.21       27.42     20.03 o 
   1   4  14        0.19       26.19     19.10 o 
   2   4  14       21.20       21.10     11.18 o 
   3   4  14       62.26       77.37     44.21 o 
  -4   5  14       25.30       -0.54     15.27 o 
  -3   5  14        2.25       -0.09     15.35 o 
  -2   5  14       24.35       20.92     15.02 o 
  -1   5  14        2.67        6.78     16.33 o 
   0   5  14        0.09       27.73     20.34 o 
   1   5  14        3.44        0.90     10.54 o 
   2   5  14       22.07       23.94     32.35 o 
   3   5  14        3.27        0.62     14.48 o 
  -4   6  14       10.48       21.82     16.64 o 
  -3   6  14        1.06       -5.11     14.58 o 
  -2   6  14        0.12      -11.34     15.71 o 
  -1   6  14        6.55       24.03     19.10 o 
   0   6  14        0.23       15.10     20.34 o 
   1   6  14       18.88       35.39     20.49 o 
   2   6  14        0.80       12.57     11.92 o 
   3   6  14       18.22       31.83     17.25 o 
  -4   7  14        8.27       18.68     16.57 o 
  -3   7  14       37.47       62.30     18.55 o 
  -2   7  14        9.35       18.49     20.95 o 
  -1   7  14        0.15       11.09     17.56 o 
   0   7  14        4.03       10.12     10.13 o 
   1   7  14       17.24       21.08     11.83 o 
   2   7  14        3.01        9.53     11.33 o 
  -3   8  14        0.06       -6.68     14.49 o 
  -2   8  14        2.58       12.02     17.56 o 
  -1   8  14       17.30       15.71     18.18 o 
   0   8  14       54.92       29.16     22.80 o 
   1   8  14        0.02       10.26     11.17 o 
   2   8  14        1.43       -2.08     10.80 o 
  -3   9  14        7.81       -3.70     18.18 o 
  -2   9  14       12.75       21.57     20.64 o 
  -1   9  14       43.72       32.84     12.88 o 
   0   9  14        1.12       14.93     10.59 o 
   1   9  14       12.00       10.37     11.16 o 
   2   9  14        9.03       -0.54     10.83 o 
  -2  10  14        1.27       19.41     19.41 o 
  -1  10  14       10.70       68.63     20.64 o 
   0  10  14       16.92       11.86     10.79 o 
   1  10  14        7.10        3.31     10.15 o 
  -1  11  14       10.34       20.77     18.64 o 
   0  11  14        0.16        5.89     11.10 o 
  -4   1  15        0.05        5.21     16.99 o 
  -3   1  15        3.85       27.10     18.63 o 
  -2   1  15        1.17       -3.08     15.01 o 
  -1   1  15       11.07        9.86     17.32 o 
   0   1  15       21.03        0.18     26.50 o 
   1   1  15        5.03       12.94     24.65 o 
  -3   2  15        0.43        0.64     16.00 o 
  -2   2  15        0.02       10.76     16.49 o 
  -1   2  15       12.23       20.05     18.95 o 
   0   2  15        7.87       -8.94     20.03 o 
   1   2  15        3.91       -2.77     22.18 o 
  -3   3  15       38.86       60.31     19.67 o 
  -2   3  15        0.74        2.16     14.46 o 
  -1   3  15        5.47       13.09     16.43 o 
   0   3  15       31.06       79.80     28.96 o 
   1   3  15        0.05       20.03     22.18 o 
   2   3  15       25.88       13.56     24.34 o 
  -3   4  15       11.79       32.78     18.89 o 
  -2   4  15        3.73       -9.89     21.57 o 
  -1   4  15        0.15       12.02     21.57 o 
   0   4  15        2.64       16.02     19.10 o 
   1   4  15        2.66       -4.93     18.18 o 
   2   4  15       19.43       -5.85     20.03 o 
  -3   5  15        1.79        0.78     15.74 o 
  -2   5  15        2.87       -2.39     14.48 o 
  -1   5  15        9.22      -15.71     16.95 o 
   0   5  15        0.17       16.33     21.57 o 
   1   5  15        8.08        8.01     20.95 o 
  -2   6  15       16.00       26.81     23.11 o 
  -1   6  15        0.41       25.88     21.88 o 
   0   6  15        7.79       17.56     20.03 o 
   1   6  15       12.96        8.01     20.03 o 
  -2   7  15       21.17      -13.56     16.95 o 
  -1   7  15       70.15       57.31     26.19 o 
   0   7  15        7.62       28.35     21.57 o 
   1   7  15        4.90       -2.53     10.82 o 
  -1   8  15        0.00      -12.02     16.02 o 
   0   8  15        3.50       -8.01     19.41 o 
                                                 
